# Supplementary material for: Different mechanisms of oxygenator failure and high plasma von Willebrand factor antigen influence success and survival of venovenous extracorporeal membrane oxygenation
Source: PLoS One. 2021 Mar 18;16(3):e0248645. doi: 10.1371/journal.pone.0248645 (PMC7971568; doi:10.1371/journal.pone.0248645)
Supplement: S1 Data — (XLSX) [file pone.0248645.s004.xlsx]

## Sheet: Lab values
Pat. No.	Oxygenator runtime (d)	MO Model	MO Model numeric	Outcome	Outcome numeric	Exchange due to:	Exchange due to numeric	Exchange-defining group	Exchange-defining group numeric	Lab value	Lab value numeric	vWF:Ag Group	vWF:Ag Group numerisch	Subgroups	Subgroups numeric	day of measurement (Wechseltag= exchange day)	day of measurement numerisch	value
1	8	Hilite	3	OK	2	Hyperfibrinolyse	2	COD	1	aPTT	1	>425%	2	>425%/COD	4	3d vor Wechsel	1	45
1	8	Hilite	3	OK	2	Hyperfibrinolyse	2	COD	1	aPTT	1	>425%	2	>425%/COD	4	2d vor Wechsel	2	40
1	8	Hilite	3	OK	2	Hyperfibrinolyse	2	COD	1	aPTT	1	>425%	2	>425%/COD	4	1d vor Wechsel	3	44
1	8	Hilite	3	OK	2	Hyperfibrinolyse	2	COD	1	aPTT	1	>425%	2	>425%/COD	4	Wechseltag	4	48
1	8	Hilite	3	OK	2	Hyperfibrinolyse	2	COD	1	aPTT	1	>425%	2	>425%/COD	4	1d nach Wechsel	5	53
1	8	Hilite	3	OK	2	Hyperfibrinolyse	2	COD	1	aPTT	1	>425%	2	>425%/COD	4	2d nach Wechsel	6	51
1	8	Hilite	3	OK	2	Hyperfibrinolyse	2	COD	1	aPTT	1	>425%	2	>425%/COD	4	3d nach Wechsel	7
1	8	Hilite	3	OK	2	Hyperfibrinolyse	2	COD	1	AT III	2	>425%	2	>425%/COD	4	3d vor Wechsel	1	124
1	8	Hilite	3	OK	2	Hyperfibrinolyse	2	COD	1	AT III	2	>425%	2	>425%/COD	4	2d vor Wechsel	2	124
1	8	Hilite	3	OK	2	Hyperfibrinolyse	2	COD	1	AT III	2	>425%	2	>425%/COD	4	1d vor Wechsel	3	124
1	8	Hilite	3	OK	2	Hyperfibrinolyse	2	COD	1	AT III	2	>425%	2	>425%/COD	4	Wechseltag	4	124
1	8	Hilite	3	OK	2	Hyperfibrinolyse	2	COD	1	AT III	2	>425%	2	>425%/COD	4	1d nach Wechsel	5	124
1	8	Hilite	3	OK	2	Hyperfibrinolyse	2	COD	1	AT III	2	>425%	2	>425%/COD	4	2d nach Wechsel	6	124
1	8	Hilite	3	OK	2	Hyperfibrinolyse	2	COD	1	AT III	2	>425%	2	>425%/COD	4	3d nach Wechsel	7
1	8	Hilite	3	OK	2	Hyperfibrinolyse	2	COD	1	Blood flow	3	>425%	2	>425%/COD	4	3d vor Wechsel	1	2.9
1	8	Hilite	3	OK	2	Hyperfibrinolyse	2	COD	1	Blood flow	3	>425%	2	>425%/COD	4	2d vor Wechsel	2	2.8
1	8	Hilite	3	OK	2	Hyperfibrinolyse	2	COD	1	Blood flow	3	>425%	2	>425%/COD	4	1d vor Wechsel	3	2.7
1	8	Hilite	3	OK	2	Hyperfibrinolyse	2	COD	1	Blood flow	3	>425%	2	>425%/COD	4	Wechseltag	4	1.9
1	8	Hilite	3	OK	2	Hyperfibrinolyse	2	COD	1	Blood flow	3	>425%	2	>425%/COD	4	1d nach Wechsel	5	1.6
1	8	Hilite	3	OK	2	Hyperfibrinolyse	2	COD	1	Blood flow	3	>425%	2	>425%/COD	4	2d nach Wechsel	6	1.3
1	8	Hilite	3	OK	2	Hyperfibrinolyse	2	COD	1	Blood flow	3	>425%	2	>425%/COD	4	3d nach Wechsel	7
1	8	Hilite	3	OK	2	Hyperfibrinolyse	2	COD	1	CO2 Trans	4	>425%	2	>425%/COD	4	3d vor Wechsel	1	194.3
1	8	Hilite	3	OK	2	Hyperfibrinolyse	2	COD	1	CO2 Trans	4	>425%	2	>425%/COD	4	2d vor Wechsel	2	204.4
1	8	Hilite	3	OK	2	Hyperfibrinolyse	2	COD	1	CO2 Trans	4	>425%	2	>425%/COD	4	1d vor Wechsel	3	180.9
1	8	Hilite	3	OK	2	Hyperfibrinolyse	2	COD	1	CO2 Trans	4	>425%	2	>425%/COD	4	Wechseltag	4	171
1	8	Hilite	3	OK	2	Hyperfibrinolyse	2	COD	1	CO2 Trans	4	>425%	2	>425%/COD	4	1d nach Wechsel	5	136
1	8	Hilite	3	OK	2	Hyperfibrinolyse	2	COD	1	CO2 Trans	4	>425%	2	>425%/COD	4	2d nach Wechsel	6	83.2
1	8	Hilite	3	OK	2	Hyperfibrinolyse	2	COD	1	CO2 Trans	4	>425%	2	>425%/COD	4	3d nach Wechsel	7
1	8	Hilite	3	OK	2	Hyperfibrinolyse	2	COD	1	CRP	5	>425%	2	>425%/COD	4	3d vor Wechsel	1	21
1	8	Hilite	3	OK	2	Hyperfibrinolyse	2	COD	1	CRP	5	>425%	2	>425%/COD	4	2d vor Wechsel	2	7
1	8	Hilite	3	OK	2	Hyperfibrinolyse	2	COD	1	CRP	5	>425%	2	>425%/COD	4	1d vor Wechsel	3	3
1	8	Hilite	3	OK	2	Hyperfibrinolyse	2	COD	1	CRP	5	>425%	2	>425%/COD	4	Wechseltag	4	3
1	8	Hilite	3	OK	2	Hyperfibrinolyse	2	COD	1	CRP	5	>425%	2	>425%/COD	4	1d nach Wechsel	5	8
1	8	Hilite	3	OK	2	Hyperfibrinolyse	2	COD	1	CRP	5	>425%	2	>425%/COD	4	2d nach Wechsel	6	38
1	8	Hilite	3	OK	2	Hyperfibrinolyse	2	COD	1	CRP	5	>425%	2	>425%/COD	4	3d nach Wechsel	7
1	8	Hilite	3	OK	2	Hyperfibrinolyse	2	COD	1	D-Dimere	6	>425%	2	>425%/COD	4	3d vor Wechsel	1	11
1	8	Hilite	3	OK	2	Hyperfibrinolyse	2	COD	1	D-Dimere	6	>425%	2	>425%/COD	4	2d vor Wechsel	2	13
1	8	Hilite	3	OK	2	Hyperfibrinolyse	2	COD	1	D-Dimere	6	>425%	2	>425%/COD	4	1d vor Wechsel	3	25
1	8	Hilite	3	OK	2	Hyperfibrinolyse	2	COD	1	D-Dimere	6	>425%	2	>425%/COD	4	Wechseltag	4	35
1	8	Hilite	3	OK	2	Hyperfibrinolyse	2	COD	1	D-Dimere	6	>425%	2	>425%/COD	4	1d nach Wechsel	5	19
1	8	Hilite	3	OK	2	Hyperfibrinolyse	2	COD	1	D-Dimere	6	>425%	2	>425%/COD	4	2d nach Wechsel	6	14
1	8	Hilite	3	OK	2	Hyperfibrinolyse	2	COD	1	D-Dimere	6	>425%	2	>425%/COD	4	3d nach Wechsel	7
1	8	Hilite	3	OK	2	Hyperfibrinolyse	2	COD	1	Fa VIII	8	>425%	2	>425%/COD	4	3d vor Wechsel	1	74
1	8	Hilite	3	OK	2	Hyperfibrinolyse	2	COD	1	Fa VIII	8	>425%	2	>425%/COD	4	2d vor Wechsel	2
1	8	Hilite	3	OK	2	Hyperfibrinolyse	2	COD	1	Fa VIII	8	>425%	2	>425%/COD	4	1d vor Wechsel	3	262
1	8	Hilite	3	OK	2	Hyperfibrinolyse	2	COD	1	Fa VIII	8	>425%	2	>425%/COD	4	Wechseltag	4	262
1	8	Hilite	3	OK	2	Hyperfibrinolyse	2	COD	1	Fa VIII	8	>425%	2	>425%/COD	4	1d nach Wechsel	5	111
1	8	Hilite	3	OK	2	Hyperfibrinolyse	2	COD	1	Fa VIII	8	>425%	2	>425%/COD	4	2d nach Wechsel	6	111
1	8	Hilite	3	OK	2	Hyperfibrinolyse	2	COD	1	Fa VIII	8	>425%	2	>425%/COD	4	3d nach Wechsel	7
1	8	Hilite	3	OK	2	Hyperfibrinolyse	2	COD	1	Fa XIII	9	>425%	2	>425%/COD	4	3d vor Wechsel	1	51
1	8	Hilite	3	OK	2	Hyperfibrinolyse	2	COD	1	Fa XIII	9	>425%	2	>425%/COD	4	2d vor Wechsel	2
1	8	Hilite	3	OK	2	Hyperfibrinolyse	2	COD	1	Fa XIII	9	>425%	2	>425%/COD	4	1d vor Wechsel	3	58
1	8	Hilite	3	OK	2	Hyperfibrinolyse	2	COD	1	Fa XIII	9	>425%	2	>425%/COD	4	Wechseltag	4	58
1	8	Hilite	3	OK	2	Hyperfibrinolyse	2	COD	1	Fa XIII	9	>425%	2	>425%/COD	4	1d nach Wechsel	5	56
1	8	Hilite	3	OK	2	Hyperfibrinolyse	2	COD	1	Fa XIII	9	>425%	2	>425%/COD	4	2d nach Wechsel	6	56
1	8	Hilite	3	OK	2	Hyperfibrinolyse	2	COD	1	Fa XIII	9	>425%	2	>425%/COD	4	3d nach Wechsel	7
1	8	Hilite	3	OK	2	Hyperfibrinolyse	2	COD	1	fHb	10	>425%	2	>425%/COD	4	3d vor Wechsel	1	21
1	8	Hilite	3	OK	2	Hyperfibrinolyse	2	COD	1	fHb	10	>425%	2	>425%/COD	4	2d vor Wechsel	2	30
1	8	Hilite	3	OK	2	Hyperfibrinolyse	2	COD	1	fHb	10	>425%	2	>425%/COD	4	1d vor Wechsel	3	39
1	8	Hilite	3	OK	2	Hyperfibrinolyse	2	COD	1	fHb	10	>425%	2	>425%/COD	4	Wechseltag	4	44
1	8	Hilite	3	OK	2	Hyperfibrinolyse	2	COD	1	fHb	10	>425%	2	>425%/COD	4	1d nach Wechsel	5	24
1	8	Hilite	3	OK	2	Hyperfibrinolyse	2	COD	1	fHb	10	>425%	2	>425%/COD	4	2d nach Wechsel	6	39
1	8	Hilite	3	OK	2	Hyperfibrinolyse	2	COD	1	fHb	10	>425%	2	>425%/COD	4	3d nach Wechsel	7
1	8	Hilite	3	OK	2	Hyperfibrinolyse	2	COD	1	Fibrinogen	11	>425%	2	>425%/COD	4	3d vor Wechsel	1	482
1	8	Hilite	3	OK	2	Hyperfibrinolyse	2	COD	1	Fibrinogen	11	>425%	2	>425%/COD	4	2d vor Wechsel	2	531
1	8	Hilite	3	OK	2	Hyperfibrinolyse	2	COD	1	Fibrinogen	11	>425%	2	>425%/COD	4	1d vor Wechsel	3	401
1	8	Hilite	3	OK	2	Hyperfibrinolyse	2	COD	1	Fibrinogen	11	>425%	2	>425%/COD	4	Wechseltag	4	346
1	8	Hilite	3	OK	2	Hyperfibrinolyse	2	COD	1	Fibrinogen	11	>425%	2	>425%/COD	4	1d nach Wechsel	5	318
1	8	Hilite	3	OK	2	Hyperfibrinolyse	2	COD	1	Fibrinogen	11	>425%	2	>425%/COD	4	2d nach Wechsel	6	341
1	8	Hilite	3	OK	2	Hyperfibrinolyse	2	COD	1	Fibrinogen	11	>425%	2	>425%/COD	4	3d nach Wechsel	7
1	8	Hilite	3	OK	2	Hyperfibrinolyse	2	COD	1	Gasflow	12	>425%	2	>425%/COD	4	3d vor Wechsel	1	6
1	8	Hilite	3	OK	2	Hyperfibrinolyse	2	COD	1	Gasflow	12	>425%	2	>425%/COD	4	2d vor Wechsel	2	5
1	8	Hilite	3	OK	2	Hyperfibrinolyse	2	COD	1	Gasflow	12	>425%	2	>425%/COD	4	1d vor Wechsel	3	5
1	8	Hilite	3	OK	2	Hyperfibrinolyse	2	COD	1	Gasflow	12	>425%	2	>425%/COD	4	Wechseltag	4	4
1	8	Hilite	3	OK	2	Hyperfibrinolyse	2	COD	1	Gasflow	12	>425%	2	>425%/COD	4	1d nach Wechsel	5	4
1	8	Hilite	3	OK	2	Hyperfibrinolyse	2	COD	1	Gasflow	12	>425%	2	>425%/COD	4	2d nach Wechsel	6	2
1	8	Hilite	3	OK	2	Hyperfibrinolyse	2	COD	1	Gasflow	12	>425%	2	>425%/COD	4	3d nach Wechsel	7
1	8	Hilite	3	OK	2	Hyperfibrinolyse	2	COD	1	Hb	13	>425%	2	>425%/COD	4	3d vor Wechsel	1	10.4
1	8	Hilite	3	OK	2	Hyperfibrinolyse	2	COD	1	Hb	13	>425%	2	>425%/COD	4	2d vor Wechsel	2	11.2
1	8	Hilite	3	OK	2	Hyperfibrinolyse	2	COD	1	Hb	13	>425%	2	>425%/COD	4	1d vor Wechsel	3	11.9
1	8	Hilite	3	OK	2	Hyperfibrinolyse	2	COD	1	Hb	13	>425%	2	>425%/COD	4	Wechseltag	4	13.6
1	8	Hilite	3	OK	2	Hyperfibrinolyse	2	COD	1	Hb	13	>425%	2	>425%/COD	4	1d nach Wechsel	5	12.9
1	8	Hilite	3	OK	2	Hyperfibrinolyse	2	COD	1	Hb	13	>425%	2	>425%/COD	4	2d nach Wechsel	6	11.6
1	8	Hilite	3	OK	2	Hyperfibrinolyse	2	COD	1	Hb	13	>425%	2	>425%/COD	4	3d nach Wechsel	7
1	8	Hilite	3	OK	2	Hyperfibrinolyse	2	COD	1	LDH	14	>425%	2	>425%/COD	4	3d vor Wechsel	1	357
1	8	Hilite	3	OK	2	Hyperfibrinolyse	2	COD	1	LDH	14	>425%	2	>425%/COD	4	2d vor Wechsel	2	297
1	8	Hilite	3	OK	2	Hyperfibrinolyse	2	COD	1	LDH	14	>425%	2	>425%/COD	4	1d vor Wechsel	3	278
1	8	Hilite	3	OK	2	Hyperfibrinolyse	2	COD	1	LDH	14	>425%	2	>425%/COD	4	Wechseltag	4	278
1	8	Hilite	3	OK	2	Hyperfibrinolyse	2	COD	1	LDH	14	>425%	2	>425%/COD	4	1d nach Wechsel	5	224
1	8	Hilite	3	OK	2	Hyperfibrinolyse	2	COD	1	LDH	14	>425%	2	>425%/COD	4	2d nach Wechsel	6	211
1	8	Hilite	3	OK	2	Hyperfibrinolyse	2	COD	1	LDH	14	>425%	2	>425%/COD	4	3d nach Wechsel	7
1	8	Hilite	3	OK	2	Hyperfibrinolyse	2	COD	1	Leukozyten	15	>425%	2	>425%/COD	4	3d vor Wechsel	1	19.8
1	8	Hilite	3	OK	2	Hyperfibrinolyse	2	COD	1	Leukozyten	15	>425%	2	>425%/COD	4	2d vor Wechsel	2	18.4
1	8	Hilite	3	OK	2	Hyperfibrinolyse	2	COD	1	Leukozyten	15	>425%	2	>425%/COD	4	1d vor Wechsel	3	14.9
1	8	Hilite	3	OK	2	Hyperfibrinolyse	2	COD	1	Leukozyten	15	>425%	2	>425%/COD	4	Wechseltag	4	17.5
1	8	Hilite	3	OK	2	Hyperfibrinolyse	2	COD	1	Leukozyten	15	>425%	2	>425%/COD	4	1d nach Wechsel	5	27.5
1	8	Hilite	3	OK	2	Hyperfibrinolyse	2	COD	1	Leukozyten	15	>425%	2	>425%/COD	4	2d nach Wechsel	6	26.8
1	8	Hilite	3	OK	2	Hyperfibrinolyse	2	COD	1	Leukozyten	15	>425%	2	>425%/COD	4	3d nach Wechsel	7
1	8	Hilite	3	OK	2	Hyperfibrinolyse	2	COD	1	NOR	16	>425%	2	>425%/COD	4	3d vor Wechsel	1	0
1	8	Hilite	3	OK	2	Hyperfibrinolyse	2	COD	1	NOR	16	>425%	2	>425%/COD	4	2d vor Wechsel	2	0
1	8	Hilite	3	OK	2	Hyperfibrinolyse	2	COD	1	NOR	16	>425%	2	>425%/COD	4	1d vor Wechsel	3	0
1	8	Hilite	3	OK	2	Hyperfibrinolyse	2	COD	1	NOR	16	>425%	2	>425%/COD	4	Wechseltag	4	0
1	8	Hilite	3	OK	2	Hyperfibrinolyse	2	COD	1	NOR	16	>425%	2	>425%/COD	4	1d nach Wechsel	5	0
1	8	Hilite	3	OK	2	Hyperfibrinolyse	2	COD	1	NOR	16	>425%	2	>425%/COD	4	2d nach Wechsel	6	0
1	8	Hilite	3	OK	2	Hyperfibrinolyse	2	COD	1	NOR	16	>425%	2	>425%/COD	4	3d nach Wechsel	7
1	8	Hilite	3	OK	2	Hyperfibrinolyse	2	COD	1	O2 Trans	17	>425%	2	>425%/COD	4	3d vor Wechsel	1	101.5
1	8	Hilite	3	OK	2	Hyperfibrinolyse	2	COD	1	O2 Trans	17	>425%	2	>425%/COD	4	2d vor Wechsel	2	112
1	8	Hilite	3	OK	2	Hyperfibrinolyse	2	COD	1	O2 Trans	17	>425%	2	>425%/COD	4	1d vor Wechsel	3	99.9
1	8	Hilite	3	OK	2	Hyperfibrinolyse	2	COD	1	O2 Trans	17	>425%	2	>425%/COD	4	Wechseltag	4	100.7
1	8	Hilite	3	OK	2	Hyperfibrinolyse	2	COD	1	O2 Trans	17	>425%	2	>425%/COD	4	1d nach Wechsel	5	86.4
1	8	Hilite	3	OK	2	Hyperfibrinolyse	2	COD	1	O2 Trans	17	>425%	2	>425%/COD	4	2d nach Wechsel	6	67.6
1	8	Hilite	3	OK	2	Hyperfibrinolyse	2	COD	1	O2 Trans	17	>425%	2	>425%/COD	4	3d nach Wechsel	7
1	8	Hilite	3	OK	2	Hyperfibrinolyse	2	COD	1	pCO2 post MO	18	>425%	2	>425%/COD	4	3d vor Wechsel	1	33
1	8	Hilite	3	OK	2	Hyperfibrinolyse	2	COD	1	pCO2 post MO	18	>425%	2	>425%/COD	4	2d vor Wechsel	2	32
1	8	Hilite	3	OK	2	Hyperfibrinolyse	2	COD	1	pCO2 post MO	18	>425%	2	>425%/COD	4	1d vor Wechsel	3	33
1	8	Hilite	3	OK	2	Hyperfibrinolyse	2	COD	1	pCO2 post MO	18	>425%	2	>425%/COD	4	Wechseltag	4	37
1	8	Hilite	3	OK	2	Hyperfibrinolyse	2	COD	1	pCO2 post MO	18	>425%	2	>425%/COD	4	1d nach Wechsel	5	37
1	8	Hilite	3	OK	2	Hyperfibrinolyse	2	COD	1	pCO2 post MO	18	>425%	2	>425%/COD	4	2d nach Wechsel	6	38
1	8	Hilite	3	OK	2	Hyperfibrinolyse	2	COD	1	pCO2 post MO	18	>425%	2	>425%/COD	4	3d nach Wechsel	7
1	8	Hilite	3	OK	2	Hyperfibrinolyse	2	COD	1	pO2 post MO	19	>425%	2	>425%/COD	4	3d vor Wechsel	1	368
1	8	Hilite	3	OK	2	Hyperfibrinolyse	2	COD	1	pO2 post MO	19	>425%	2	>425%/COD	4	2d vor Wechsel	2	401
1	8	Hilite	3	OK	2	Hyperfibrinolyse	2	COD	1	pO2 post MO	19	>425%	2	>425%/COD	4	1d vor Wechsel	3	354
1	8	Hilite	3	OK	2	Hyperfibrinolyse	2	COD	1	pO2 post MO	19	>425%	2	>425%/COD	4	Wechseltag	4	358
1	8	Hilite	3	OK	2	Hyperfibrinolyse	2	COD	1	pO2 post MO	19	>425%	2	>425%/COD	4	1d nach Wechsel	5	277
1	8	Hilite	3	OK	2	Hyperfibrinolyse	2	COD	1	pO2 post MO	19	>425%	2	>425%/COD	4	2d nach Wechsel	6	334
1	8	Hilite	3	OK	2	Hyperfibrinolyse	2	COD	1	pO2 post MO	19	>425%	2	>425%/COD	4	3d nach Wechsel	7
1	8	Hilite	3	OK	2	Hyperfibrinolyse	2	COD	1	Thrombozyten	23	>425%	2	>425%/COD	4	3d vor Wechsel	1	199
1	8	Hilite	3	OK	2	Hyperfibrinolyse	2	COD	1	Thrombozyten	23	>425%	2	>425%/COD	4	2d vor Wechsel	2	182
1	8	Hilite	3	OK	2	Hyperfibrinolyse	2	COD	1	Thrombozyten	23	>425%	2	>425%/COD	4	1d vor Wechsel	3	164
1	8	Hilite	3	OK	2	Hyperfibrinolyse	2	COD	1	Thrombozyten	23	>425%	2	>425%/COD	4	Wechseltag	4	159
1	8	Hilite	3	OK	2	Hyperfibrinolyse	2	COD	1	Thrombozyten	23	>425%	2	>425%/COD	4	1d nach Wechsel	5	166
1	8	Hilite	3	OK	2	Hyperfibrinolyse	2	COD	1	Thrombozyten	23	>425%	2	>425%/COD	4	2d nach Wechsel	6	193
1	8	Hilite	3	OK	2	Hyperfibrinolyse	2	COD	1	Thrombozyten	23	>425%	2	>425%/COD	4	3d nach Wechsel	7
1	8	Hilite	3	OK	2	Hyperfibrinolyse	2	COD	1	vWF-Ag	24	>425%	2	>425%/COD	4	3d vor Wechsel	1	550
1	8	Hilite	3	OK	2	Hyperfibrinolyse	2	COD	1	vWF-Ag	24	>425%	2	>425%/COD	4	2d vor Wechsel	2
1	8	Hilite	3	OK	2	Hyperfibrinolyse	2	COD	1	vWF-Ag	24	>425%	2	>425%/COD	4	1d vor Wechsel	3	600
1	8	Hilite	3	OK	2	Hyperfibrinolyse	2	COD	1	vWF-Ag	24	>425%	2	>425%/COD	4	Wechseltag	4	598
1	8	Hilite	3	OK	2	Hyperfibrinolyse	2	COD	1	vWF-Ag	24	>425%	2	>425%/COD	4	1d nach Wechsel	5	598
1	8	Hilite	3	OK	2	Hyperfibrinolyse	2	COD	1	vWF-Ag	24	>425%	2	>425%/COD	4	2d nach Wechsel	6	598
1	8	Hilite	3	OK	2	Hyperfibrinolyse	2	COD	1	vWF-Ag	24	>425%	2	>425%/COD	4	3d nach Wechsel	7
1	8	Hilite	3	OK	2	Hyperfibrinolyse	2	COD	1	vWF-Aktivität	25	>425%	2	>425%/COD	4	3d vor Wechsel	1	145
1	8	Hilite	3	OK	2	Hyperfibrinolyse	2	COD	1	vWF-Aktivität	25	>425%	2	>425%/COD	4	2d vor Wechsel	2
1	8	Hilite	3	OK	2	Hyperfibrinolyse	2	COD	1	vWF-Aktivität	25	>425%	2	>425%/COD	4	1d vor Wechsel	3	256
1	8	Hilite	3	OK	2	Hyperfibrinolyse	2	COD	1	vWF-Aktivität	25	>425%	2	>425%/COD	4	Wechseltag	4	256
1	8	Hilite	3	OK	2	Hyperfibrinolyse	2	COD	1	vWF-Aktivität	25	>425%	2	>425%/COD	4	1d nach Wechsel	5	269
1	8	Hilite	3	OK	2	Hyperfibrinolyse	2	COD	1	vWF-Aktivität	25	>425%	2	>425%/COD	4	2d nach Wechsel	6	269
1	8	Hilite	3	OK	2	Hyperfibrinolyse	2	COD	1	vWF-Aktivität	25	>425%	2	>425%/COD	4	3d nach Wechsel	7
2	5	Cardiohelp	1	OK	2	Hyperfibrinolyse	2	COD	1	aPTT	1	<=425%	1	<=425%/COD	2	3d vor Wechsel	1	50
2	5	Cardiohelp	1	OK	2	Hyperfibrinolyse	2	COD	1	aPTT	1	<=425%	1	<=425%/COD	2	2d vor Wechsel	2	47
2	5	Cardiohelp	1	OK	2	Hyperfibrinolyse	2	COD	1	aPTT	1	<=425%	1	<=425%/COD	2	1d vor Wechsel	3	45
2	5	Cardiohelp	1	OK	2	Hyperfibrinolyse	2	COD	1	aPTT	1	<=425%	1	<=425%/COD	2	Wechseltag	4	47
2	5	Cardiohelp	1	OK	2	Hyperfibrinolyse	2	COD	1	aPTT	1	<=425%	1	<=425%/COD	2	1d nach Wechsel	5	43
2	5	Cardiohelp	1	OK	2	Hyperfibrinolyse	2	COD	1	aPTT	1	<=425%	1	<=425%/COD	2	2d nach Wechsel	6	43
2	5	Cardiohelp	1	OK	2	Hyperfibrinolyse	2	COD	1	aPTT	1	<=425%	1	<=425%/COD	2	3d nach Wechsel	7	42
2	5	Cardiohelp	1	OK	2	Hyperfibrinolyse	2	COD	1	AT III	2	<=425%	1	<=425%/COD	2	3d vor Wechsel	1	71
2	5	Cardiohelp	1	OK	2	Hyperfibrinolyse	2	COD	1	AT III	2	<=425%	1	<=425%/COD	2	2d vor Wechsel	2	78
2	5	Cardiohelp	1	OK	2	Hyperfibrinolyse	2	COD	1	AT III	2	<=425%	1	<=425%/COD	2	1d vor Wechsel	3	83
2	5	Cardiohelp	1	OK	2	Hyperfibrinolyse	2	COD	1	AT III	2	<=425%	1	<=425%/COD	2	Wechseltag	4	94
2	5	Cardiohelp	1	OK	2	Hyperfibrinolyse	2	COD	1	AT III	2	<=425%	1	<=425%/COD	2	1d nach Wechsel	5	95
2	5	Cardiohelp	1	OK	2	Hyperfibrinolyse	2	COD	1	AT III	2	<=425%	1	<=425%/COD	2	2d nach Wechsel	6	105
2	5	Cardiohelp	1	OK	2	Hyperfibrinolyse	2	COD	1	AT III	2	<=425%	1	<=425%/COD	2	3d nach Wechsel	7	126
2	5	Cardiohelp	1	OK	2	Hyperfibrinolyse	2	COD	1	Blood flow	3	<=425%	1	<=425%/COD	2	3d vor Wechsel	1	4.1
2	5	Cardiohelp	1	OK	2	Hyperfibrinolyse	2	COD	1	Blood flow	3	<=425%	1	<=425%/COD	2	2d vor Wechsel	2	3
2	5	Cardiohelp	1	OK	2	Hyperfibrinolyse	2	COD	1	Blood flow	3	<=425%	1	<=425%/COD	2	1d vor Wechsel	3	2.8
2	5	Cardiohelp	1	OK	2	Hyperfibrinolyse	2	COD	1	Blood flow	3	<=425%	1	<=425%/COD	2	Wechseltag	4	2.7
2	5	Cardiohelp	1	OK	2	Hyperfibrinolyse	2	COD	1	Blood flow	3	<=425%	1	<=425%/COD	2	1d nach Wechsel	5	2.7
2	5	Cardiohelp	1	OK	2	Hyperfibrinolyse	2	COD	1	Blood flow	3	<=425%	1	<=425%/COD	2	2d nach Wechsel	6	2.7
2	5	Cardiohelp	1	OK	2	Hyperfibrinolyse	2	COD	1	Blood flow	3	<=425%	1	<=425%/COD	2	3d nach Wechsel	7	2.7
2	5	Cardiohelp	1	OK	2	Hyperfibrinolyse	2	COD	1	CO2 Trans	4	<=425%	1	<=425%/COD	2	3d vor Wechsel	1	159.9
2	5	Cardiohelp	1	OK	2	Hyperfibrinolyse	2	COD	1	CO2 Trans	4	<=425%	1	<=425%/COD	2	2d vor Wechsel	2	141
2	5	Cardiohelp	1	OK	2	Hyperfibrinolyse	2	COD	1	CO2 Trans	4	<=425%	1	<=425%/COD	2	1d vor Wechsel	3	126
2	5	Cardiohelp	1	OK	2	Hyperfibrinolyse	2	COD	1	CO2 Trans	4	<=425%	1	<=425%/COD	2	Wechseltag	4	153.9
2	5	Cardiohelp	1	OK	2	Hyperfibrinolyse	2	COD	1	CO2 Trans	4	<=425%	1	<=425%/COD	2	1d nach Wechsel	5	156.6
2	5	Cardiohelp	1	OK	2	Hyperfibrinolyse	2	COD	1	CO2 Trans	4	<=425%	1	<=425%/COD	2	2d nach Wechsel	6	186.3
2	5	Cardiohelp	1	OK	2	Hyperfibrinolyse	2	COD	1	CO2 Trans	4	<=425%	1	<=425%/COD	2	3d nach Wechsel	7	189
2	5	Cardiohelp	1	OK	2	Hyperfibrinolyse	2	COD	1	CRP	5	<=425%	1	<=425%/COD	2	3d vor Wechsel	1	228
2	5	Cardiohelp	1	OK	2	Hyperfibrinolyse	2	COD	1	CRP	5	<=425%	1	<=425%/COD	2	2d vor Wechsel	2	146
2	5	Cardiohelp	1	OK	2	Hyperfibrinolyse	2	COD	1	CRP	5	<=425%	1	<=425%/COD	2	1d vor Wechsel	3	90
2	5	Cardiohelp	1	OK	2	Hyperfibrinolyse	2	COD	1	CRP	5	<=425%	1	<=425%/COD	2	Wechseltag	4	60
2	5	Cardiohelp	1	OK	2	Hyperfibrinolyse	2	COD	1	CRP	5	<=425%	1	<=425%/COD	2	1d nach Wechsel	5	46
2	5	Cardiohelp	1	OK	2	Hyperfibrinolyse	2	COD	1	CRP	5	<=425%	1	<=425%/COD	2	2d nach Wechsel	6	34
2	5	Cardiohelp	1	OK	2	Hyperfibrinolyse	2	COD	1	CRP	5	<=425%	1	<=425%/COD	2	3d nach Wechsel	7	20
2	5	Cardiohelp	1	OK	2	Hyperfibrinolyse	2	COD	1	D-Dimere	6	<=425%	1	<=425%/COD	2	3d vor Wechsel	1	20
2	5	Cardiohelp	1	OK	2	Hyperfibrinolyse	2	COD	1	D-Dimere	6	<=425%	1	<=425%/COD	2	2d vor Wechsel	2	35
2	5	Cardiohelp	1	OK	2	Hyperfibrinolyse	2	COD	1	D-Dimere	6	<=425%	1	<=425%/COD	2	1d vor Wechsel	3	35
2	5	Cardiohelp	1	OK	2	Hyperfibrinolyse	2	COD	1	D-Dimere	6	<=425%	1	<=425%/COD	2	Wechseltag	4	35
2	5	Cardiohelp	1	OK	2	Hyperfibrinolyse	2	COD	1	D-Dimere	6	<=425%	1	<=425%/COD	2	1d nach Wechsel	5	35
2	5	Cardiohelp	1	OK	2	Hyperfibrinolyse	2	COD	1	D-Dimere	6	<=425%	1	<=425%/COD	2	2d nach Wechsel	6	35
2	5	Cardiohelp	1	OK	2	Hyperfibrinolyse	2	COD	1	D-Dimere	6	<=425%	1	<=425%/COD	2	3d nach Wechsel	7	27
2	5	Cardiohelp	1	OK	2	Hyperfibrinolyse	2	COD	1	Fa VIII	8	<=425%	1	<=425%/COD	2	3d vor Wechsel	1	241
2	5	Cardiohelp	1	OK	2	Hyperfibrinolyse	2	COD	1	Fa VIII	8	<=425%	1	<=425%/COD	2	2d vor Wechsel	2
2	5	Cardiohelp	1	OK	2	Hyperfibrinolyse	2	COD	1	Fa VIII	8	<=425%	1	<=425%/COD	2	1d vor Wechsel	3
2	5	Cardiohelp	1	OK	2	Hyperfibrinolyse	2	COD	1	Fa VIII	8	<=425%	1	<=425%/COD	2	Wechseltag	4	107
2	5	Cardiohelp	1	OK	2	Hyperfibrinolyse	2	COD	1	Fa VIII	8	<=425%	1	<=425%/COD	2	1d nach Wechsel	5	202
2	5	Cardiohelp	1	OK	2	Hyperfibrinolyse	2	COD	1	Fa VIII	8	<=425%	1	<=425%/COD	2	2d nach Wechsel	6
2	5	Cardiohelp	1	OK	2	Hyperfibrinolyse	2	COD	1	Fa VIII	8	<=425%	1	<=425%/COD	2	3d nach Wechsel	7	118
2	5	Cardiohelp	1	OK	2	Hyperfibrinolyse	2	COD	1	Fa XIII	9	<=425%	1	<=425%/COD	2	3d vor Wechsel	1	33
2	5	Cardiohelp	1	OK	2	Hyperfibrinolyse	2	COD	1	Fa XIII	9	<=425%	1	<=425%/COD	2	2d vor Wechsel	2
2	5	Cardiohelp	1	OK	2	Hyperfibrinolyse	2	COD	1	Fa XIII	9	<=425%	1	<=425%/COD	2	1d vor Wechsel	3
2	5	Cardiohelp	1	OK	2	Hyperfibrinolyse	2	COD	1	Fa XIII	9	<=425%	1	<=425%/COD	2	Wechseltag	4	15
2	5	Cardiohelp	1	OK	2	Hyperfibrinolyse	2	COD	1	Fa XIII	9	<=425%	1	<=425%/COD	2	1d nach Wechsel	5	19
2	5	Cardiohelp	1	OK	2	Hyperfibrinolyse	2	COD	1	Fa XIII	9	<=425%	1	<=425%/COD	2	2d nach Wechsel	6
2	5	Cardiohelp	1	OK	2	Hyperfibrinolyse	2	COD	1	Fa XIII	9	<=425%	1	<=425%/COD	2	3d nach Wechsel	7	21
2	5	Cardiohelp	1	OK	2	Hyperfibrinolyse	2	COD	1	fHb	10	<=425%	1	<=425%/COD	2	3d vor Wechsel	1	44
2	5	Cardiohelp	1	OK	2	Hyperfibrinolyse	2	COD	1	fHb	10	<=425%	1	<=425%/COD	2	2d vor Wechsel	2	32
2	5	Cardiohelp	1	OK	2	Hyperfibrinolyse	2	COD	1	fHb	10	<=425%	1	<=425%/COD	2	1d vor Wechsel	3	71
2	5	Cardiohelp	1	OK	2	Hyperfibrinolyse	2	COD	1	fHb	10	<=425%	1	<=425%/COD	2	Wechseltag	4	54
2	5	Cardiohelp	1	OK	2	Hyperfibrinolyse	2	COD	1	fHb	10	<=425%	1	<=425%/COD	2	1d nach Wechsel	5	68
2	5	Cardiohelp	1	OK	2	Hyperfibrinolyse	2	COD	1	fHb	10	<=425%	1	<=425%/COD	2	2d nach Wechsel	6	62
2	5	Cardiohelp	1	OK	2	Hyperfibrinolyse	2	COD	1	fHb	10	<=425%	1	<=425%/COD	2	3d nach Wechsel	7	43
2	5	Cardiohelp	1	OK	2	Hyperfibrinolyse	2	COD	1	Fibrinogen	11	<=425%	1	<=425%/COD	2	3d vor Wechsel	1	679
2	5	Cardiohelp	1	OK	2	Hyperfibrinolyse	2	COD	1	Fibrinogen	11	<=425%	1	<=425%/COD	2	2d vor Wechsel	2	589
2	5	Cardiohelp	1	OK	2	Hyperfibrinolyse	2	COD	1	Fibrinogen	11	<=425%	1	<=425%/COD	2	1d vor Wechsel	3	402
2	5	Cardiohelp	1	OK	2	Hyperfibrinolyse	2	COD	1	Fibrinogen	11	<=425%	1	<=425%/COD	2	Wechseltag	4	237
2	5	Cardiohelp	1	OK	2	Hyperfibrinolyse	2	COD	1	Fibrinogen	11	<=425%	1	<=425%/COD	2	1d nach Wechsel	5	235
2	5	Cardiohelp	1	OK	2	Hyperfibrinolyse	2	COD	1	Fibrinogen	11	<=425%	1	<=425%/COD	2	2d nach Wechsel	6	284
2	5	Cardiohelp	1	OK	2	Hyperfibrinolyse	2	COD	1	Fibrinogen	11	<=425%	1	<=425%/COD	2	3d nach Wechsel	7	239
2	5	Cardiohelp	1	OK	2	Hyperfibrinolyse	2	COD	1	Gasflow	12	<=425%	1	<=425%/COD	2	3d vor Wechsel	1	6
2	5	Cardiohelp	1	OK	2	Hyperfibrinolyse	2	COD	1	Gasflow	12	<=425%	1	<=425%/COD	2	2d vor Wechsel	2	7
2	5	Cardiohelp	1	OK	2	Hyperfibrinolyse	2	COD	1	Gasflow	12	<=425%	1	<=425%/COD	2	1d vor Wechsel	3	6
2	5	Cardiohelp	1	OK	2	Hyperfibrinolyse	2	COD	1	Gasflow	12	<=425%	1	<=425%/COD	2	Wechseltag	4	7
2	5	Cardiohelp	1	OK	2	Hyperfibrinolyse	2	COD	1	Gasflow	12	<=425%	1	<=425%/COD	2	1d nach Wechsel	5	5
2	5	Cardiohelp	1	OK	2	Hyperfibrinolyse	2	COD	1	Gasflow	12	<=425%	1	<=425%/COD	2	2d nach Wechsel	6	4
2	5	Cardiohelp	1	OK	2	Hyperfibrinolyse	2	COD	1	Gasflow	12	<=425%	1	<=425%/COD	2	3d nach Wechsel	7	6
2	5	Cardiohelp	1	OK	2	Hyperfibrinolyse	2	COD	1	Hb	13	<=425%	1	<=425%/COD	2	3d vor Wechsel	1	11.4
2	5	Cardiohelp	1	OK	2	Hyperfibrinolyse	2	COD	1	Hb	13	<=425%	1	<=425%/COD	2	2d vor Wechsel	2	12
2	5	Cardiohelp	1	OK	2	Hyperfibrinolyse	2	COD	1	Hb	13	<=425%	1	<=425%/COD	2	1d vor Wechsel	3	13.3
2	5	Cardiohelp	1	OK	2	Hyperfibrinolyse	2	COD	1	Hb	13	<=425%	1	<=425%/COD	2	Wechseltag	4	13.6
2	5	Cardiohelp	1	OK	2	Hyperfibrinolyse	2	COD	1	Hb	13	<=425%	1	<=425%/COD	2	1d nach Wechsel	5	11.9
2	5	Cardiohelp	1	OK	2	Hyperfibrinolyse	2	COD	1	Hb	13	<=425%	1	<=425%/COD	2	2d nach Wechsel	6	11
2	5	Cardiohelp	1	OK	2	Hyperfibrinolyse	2	COD	1	Hb	13	<=425%	1	<=425%/COD	2	3d nach Wechsel	7	10.2
2	5	Cardiohelp	1	OK	2	Hyperfibrinolyse	2	COD	1	LDH	14	<=425%	1	<=425%/COD	2	3d vor Wechsel	1	215
2	5	Cardiohelp	1	OK	2	Hyperfibrinolyse	2	COD	1	LDH	14	<=425%	1	<=425%/COD	2	2d vor Wechsel	2	197
2	5	Cardiohelp	1	OK	2	Hyperfibrinolyse	2	COD	1	LDH	14	<=425%	1	<=425%/COD	2	1d vor Wechsel	3	335
2	5	Cardiohelp	1	OK	2	Hyperfibrinolyse	2	COD	1	LDH	14	<=425%	1	<=425%/COD	2	Wechseltag	4	472
2	5	Cardiohelp	1	OK	2	Hyperfibrinolyse	2	COD	1	LDH	14	<=425%	1	<=425%/COD	2	1d nach Wechsel	5	652
2	5	Cardiohelp	1	OK	2	Hyperfibrinolyse	2	COD	1	LDH	14	<=425%	1	<=425%/COD	2	2d nach Wechsel	6	616
2	5	Cardiohelp	1	OK	2	Hyperfibrinolyse	2	COD	1	LDH	14	<=425%	1	<=425%/COD	2	3d nach Wechsel	7	531
2	5	Cardiohelp	1	OK	2	Hyperfibrinolyse	2	COD	1	Leukozyten	15	<=425%	1	<=425%/COD	2	3d vor Wechsel	1	10.1
2	5	Cardiohelp	1	OK	2	Hyperfibrinolyse	2	COD	1	Leukozyten	15	<=425%	1	<=425%/COD	2	2d vor Wechsel	2	8.7
2	5	Cardiohelp	1	OK	2	Hyperfibrinolyse	2	COD	1	Leukozyten	15	<=425%	1	<=425%/COD	2	1d vor Wechsel	3	12.1
2	5	Cardiohelp	1	OK	2	Hyperfibrinolyse	2	COD	1	Leukozyten	15	<=425%	1	<=425%/COD	2	Wechseltag	4	15.1
2	5	Cardiohelp	1	OK	2	Hyperfibrinolyse	2	COD	1	Leukozyten	15	<=425%	1	<=425%/COD	2	1d nach Wechsel	5	27.6
2	5	Cardiohelp	1	OK	2	Hyperfibrinolyse	2	COD	1	Leukozyten	15	<=425%	1	<=425%/COD	2	2d nach Wechsel	6	21.9
2	5	Cardiohelp	1	OK	2	Hyperfibrinolyse	2	COD	1	Leukozyten	15	<=425%	1	<=425%/COD	2	3d nach Wechsel	7	25
2	5	Cardiohelp	1	OK	2	Hyperfibrinolyse	2	COD	1	NOR	16	<=425%	1	<=425%/COD	2	3d vor Wechsel	1	0.0416667
2	5	Cardiohelp	1	OK	2	Hyperfibrinolyse	2	COD	1	NOR	16	<=425%	1	<=425%/COD	2	2d vor Wechsel	2	0.0208333
2	5	Cardiohelp	1	OK	2	Hyperfibrinolyse	2	COD	1	NOR	16	<=425%	1	<=425%/COD	2	1d vor Wechsel	3	0.0416667
2	5	Cardiohelp	1	OK	2	Hyperfibrinolyse	2	COD	1	NOR	16	<=425%	1	<=425%/COD	2	Wechseltag	4	0
2	5	Cardiohelp	1	OK	2	Hyperfibrinolyse	2	COD	1	NOR	16	<=425%	1	<=425%/COD	2	1d nach Wechsel	5	0
2	5	Cardiohelp	1	OK	2	Hyperfibrinolyse	2	COD	1	NOR	16	<=425%	1	<=425%/COD	2	2d nach Wechsel	6	0
2	5	Cardiohelp	1	OK	2	Hyperfibrinolyse	2	COD	1	NOR	16	<=425%	1	<=425%/COD	2	3d nach Wechsel	7	0.0416667
2	5	Cardiohelp	1	OK	2	Hyperfibrinolyse	2	COD	1	O2 Trans	17	<=425%	1	<=425%/COD	2	3d vor Wechsel	1	172.2
2	5	Cardiohelp	1	OK	2	Hyperfibrinolyse	2	COD	1	O2 Trans	17	<=425%	1	<=425%/COD	2	2d vor Wechsel	2	159
2	5	Cardiohelp	1	OK	2	Hyperfibrinolyse	2	COD	1	O2 Trans	17	<=425%	1	<=425%/COD	2	1d vor Wechsel	3	162.4
2	5	Cardiohelp	1	OK	2	Hyperfibrinolyse	2	COD	1	O2 Trans	17	<=425%	1	<=425%/COD	2	Wechseltag	4	180.9
2	5	Cardiohelp	1	OK	2	Hyperfibrinolyse	2	COD	1	O2 Trans	17	<=425%	1	<=425%/COD	2	1d nach Wechsel	5	151.2
2	5	Cardiohelp	1	OK	2	Hyperfibrinolyse	2	COD	1	O2 Trans	17	<=425%	1	<=425%/COD	2	2d nach Wechsel	6	124.2
2	5	Cardiohelp	1	OK	2	Hyperfibrinolyse	2	COD	1	O2 Trans	17	<=425%	1	<=425%/COD	2	3d nach Wechsel	7	110.7
2	5	Cardiohelp	1	OK	2	Hyperfibrinolyse	2	COD	1	pCO2 post MO	18	<=425%	1	<=425%/COD	2	3d vor Wechsel	1	39
2	5	Cardiohelp	1	OK	2	Hyperfibrinolyse	2	COD	1	pCO2 post MO	18	<=425%	1	<=425%/COD	2	2d vor Wechsel	2	40
2	5	Cardiohelp	1	OK	2	Hyperfibrinolyse	2	COD	1	pCO2 post MO	18	<=425%	1	<=425%/COD	2	1d vor Wechsel	3	34
2	5	Cardiohelp	1	OK	2	Hyperfibrinolyse	2	COD	1	pCO2 post MO	18	<=425%	1	<=425%/COD	2	Wechseltag	4	39
2	5	Cardiohelp	1	OK	2	Hyperfibrinolyse	2	COD	1	pCO2 post MO	18	<=425%	1	<=425%/COD	2	1d nach Wechsel	5	30
2	5	Cardiohelp	1	OK	2	Hyperfibrinolyse	2	COD	1	pCO2 post MO	18	<=425%	1	<=425%/COD	2	2d nach Wechsel	6	37
2	5	Cardiohelp	1	OK	2	Hyperfibrinolyse	2	COD	1	pCO2 post MO	18	<=425%	1	<=425%/COD	2	3d nach Wechsel	7	33
2	5	Cardiohelp	1	OK	2	Hyperfibrinolyse	2	COD	1	pO2 post MO	19	<=425%	1	<=425%/COD	2	3d vor Wechsel	1	486
2	5	Cardiohelp	1	OK	2	Hyperfibrinolyse	2	COD	1	pO2 post MO	19	<=425%	1	<=425%/COD	2	2d vor Wechsel	2	411
2	5	Cardiohelp	1	OK	2	Hyperfibrinolyse	2	COD	1	pO2 post MO	19	<=425%	1	<=425%/COD	2	1d vor Wechsel	3	334
2	5	Cardiohelp	1	OK	2	Hyperfibrinolyse	2	COD	1	pO2 post MO	19	<=425%	1	<=425%/COD	2	Wechseltag	4	319
2	5	Cardiohelp	1	OK	2	Hyperfibrinolyse	2	COD	1	pO2 post MO	19	<=425%	1	<=425%/COD	2	1d nach Wechsel	5	477
2	5	Cardiohelp	1	OK	2	Hyperfibrinolyse	2	COD	1	pO2 post MO	19	<=425%	1	<=425%/COD	2	2d nach Wechsel	6	489
2	5	Cardiohelp	1	OK	2	Hyperfibrinolyse	2	COD	1	pO2 post MO	19	<=425%	1	<=425%/COD	2	3d nach Wechsel	7	387
2	5	Cardiohelp	1	OK	2	Hyperfibrinolyse	2	COD	1	Thrombozyten	23	<=425%	1	<=425%/COD	2	3d vor Wechsel	1	123
2	5	Cardiohelp	1	OK	2	Hyperfibrinolyse	2	COD	1	Thrombozyten	23	<=425%	1	<=425%/COD	2	2d vor Wechsel	2	108
2	5	Cardiohelp	1	OK	2	Hyperfibrinolyse	2	COD	1	Thrombozyten	23	<=425%	1	<=425%/COD	2	1d vor Wechsel	3	107
2	5	Cardiohelp	1	OK	2	Hyperfibrinolyse	2	COD	1	Thrombozyten	23	<=425%	1	<=425%/COD	2	Wechseltag	4	88
2	5	Cardiohelp	1	OK	2	Hyperfibrinolyse	2	COD	1	Thrombozyten	23	<=425%	1	<=425%/COD	2	1d nach Wechsel	5	108
2	5	Cardiohelp	1	OK	2	Hyperfibrinolyse	2	COD	1	Thrombozyten	23	<=425%	1	<=425%/COD	2	2d nach Wechsel	6	118
2	5	Cardiohelp	1	OK	2	Hyperfibrinolyse	2	COD	1	Thrombozyten	23	<=425%	1	<=425%/COD	2	3d nach Wechsel	7	159
2	5	Cardiohelp	1	OK	2	Hyperfibrinolyse	2	COD	1	vWF-Ag	24	<=425%	1	<=425%/COD	2	3d vor Wechsel	1	311
2	5	Cardiohelp	1	OK	2	Hyperfibrinolyse	2	COD	1	vWF-Ag	24	<=425%	1	<=425%/COD	2	2d vor Wechsel	2
2	5	Cardiohelp	1	OK	2	Hyperfibrinolyse	2	COD	1	vWF-Ag	24	<=425%	1	<=425%/COD	2	1d vor Wechsel	3
2	5	Cardiohelp	1	OK	2	Hyperfibrinolyse	2	COD	1	vWF-Ag	24	<=425%	1	<=425%/COD	2	Wechseltag	4	355
2	5	Cardiohelp	1	OK	2	Hyperfibrinolyse	2	COD	1	vWF-Ag	24	<=425%	1	<=425%/COD	2	1d nach Wechsel	5	402
2	5	Cardiohelp	1	OK	2	Hyperfibrinolyse	2	COD	1	vWF-Ag	24	<=425%	1	<=425%/COD	2	2d nach Wechsel	6
2	5	Cardiohelp	1	OK	2	Hyperfibrinolyse	2	COD	1	vWF-Ag	24	<=425%	1	<=425%/COD	2	3d nach Wechsel	7	407
2	5	Cardiohelp	1	OK	2	Hyperfibrinolyse	2	COD	1	vWF-Aktivität	25	<=425%	1	<=425%/COD	2	3d vor Wechsel	1	189
2	5	Cardiohelp	1	OK	2	Hyperfibrinolyse	2	COD	1	vWF-Aktivität	25	<=425%	1	<=425%/COD	2	2d vor Wechsel	2
2	5	Cardiohelp	1	OK	2	Hyperfibrinolyse	2	COD	1	vWF-Aktivität	25	<=425%	1	<=425%/COD	2	1d vor Wechsel	3
2	5	Cardiohelp	1	OK	2	Hyperfibrinolyse	2	COD	1	vWF-Aktivität	25	<=425%	1	<=425%/COD	2	Wechseltag	4	222
2	5	Cardiohelp	1	OK	2	Hyperfibrinolyse	2	COD	1	vWF-Aktivität	25	<=425%	1	<=425%/COD	2	1d nach Wechsel	5	275
2	5	Cardiohelp	1	OK	2	Hyperfibrinolyse	2	COD	1	vWF-Aktivität	25	<=425%	1	<=425%/COD	2	2d nach Wechsel	6
2	5	Cardiohelp	1	OK	2	Hyperfibrinolyse	2	COD	1	vWF-Aktivität	25	<=425%	1	<=425%/COD	2	3d nach Wechsel	7	240
3	23	ECC	2	Verstorben	0	WGT	1	WGT	2	aPTT	1	<=425%	1	<=425%/WGT	1	3d vor Wechsel	1	44
3	23	ECC	2	Verstorben	0	WGT	1	WGT	2	aPTT	1	<=425%	1	<=425%/WGT	1	2d vor Wechsel	2	46
3	23	ECC	2	Verstorben	0	WGT	1	WGT	2	aPTT	1	<=425%	1	<=425%/WGT	1	1d vor Wechsel	3	47
3	23	ECC	2	Verstorben	0	WGT	1	WGT	2	aPTT	1	<=425%	1	<=425%/WGT	1	Wechseltag	4	49
3	23	ECC	2	Verstorben	0	WGT	1	WGT	2	aPTT	1	<=425%	1	<=425%/WGT	1	1d nach Wechsel	5	48
3	23	ECC	2	Verstorben	0	WGT	1	WGT	2	aPTT	1	<=425%	1	<=425%/WGT	1	2d nach Wechsel	6	53
3	23	ECC	2	Verstorben	0	WGT	1	WGT	2	aPTT	1	<=425%	1	<=425%/WGT	1	3d nach Wechsel	7	58
3	23	ECC	2	Verstorben	0	WGT	1	WGT	2	AT III	2	<=425%	1	<=425%/WGT	1	3d vor Wechsel	1	126
3	23	ECC	2	Verstorben	0	WGT	1	WGT	2	AT III	2	<=425%	1	<=425%/WGT	1	2d vor Wechsel	2	126
3	23	ECC	2	Verstorben	0	WGT	1	WGT	2	AT III	2	<=425%	1	<=425%/WGT	1	1d vor Wechsel	3	126
3	23	ECC	2	Verstorben	0	WGT	1	WGT	2	AT III	2	<=425%	1	<=425%/WGT	1	Wechseltag	4	126
3	23	ECC	2	Verstorben	0	WGT	1	WGT	2	AT III	2	<=425%	1	<=425%/WGT	1	1d nach Wechsel	5	126
3	23	ECC	2	Verstorben	0	WGT	1	WGT	2	AT III	2	<=425%	1	<=425%/WGT	1	2d nach Wechsel	6	126
3	23	ECC	2	Verstorben	0	WGT	1	WGT	2	AT III	2	<=425%	1	<=425%/WGT	1	3d nach Wechsel	7	126
3	23	ECC	2	Verstorben	0	WGT	1	WGT	2	Blood flow	3	<=425%	1	<=425%/WGT	1	3d vor Wechsel	1	2.4
3	23	ECC	2	Verstorben	0	WGT	1	WGT	2	Blood flow	3	<=425%	1	<=425%/WGT	1	2d vor Wechsel	2	2.4
3	23	ECC	2	Verstorben	0	WGT	1	WGT	2	Blood flow	3	<=425%	1	<=425%/WGT	1	1d vor Wechsel	3	2
3	23	ECC	2	Verstorben	0	WGT	1	WGT	2	Blood flow	3	<=425%	1	<=425%/WGT	1	Wechseltag	4	2.1
3	23	ECC	2	Verstorben	0	WGT	1	WGT	2	Blood flow	3	<=425%	1	<=425%/WGT	1	1d nach Wechsel	5	2.3
3	23	ECC	2	Verstorben	0	WGT	1	WGT	2	Blood flow	3	<=425%	1	<=425%/WGT	1	2d nach Wechsel	6	2.4
3	23	ECC	2	Verstorben	0	WGT	1	WGT	2	Blood flow	3	<=425%	1	<=425%/WGT	1	3d nach Wechsel	7	2.8
3	23	ECC	2	Verstorben	0	WGT	1	WGT	2	CO2 Trans	4	<=425%	1	<=425%/WGT	1	3d vor Wechsel	1	146.4
3	23	ECC	2	Verstorben	0	WGT	1	WGT	2	CO2 Trans	4	<=425%	1	<=425%/WGT	1	2d vor Wechsel	2	160.8
3	23	ECC	2	Verstorben	0	WGT	1	WGT	2	CO2 Trans	4	<=425%	1	<=425%/WGT	1	1d vor Wechsel	3	83.9999
3	23	ECC	2	Verstorben	0	WGT	1	WGT	2	CO2 Trans	4	<=425%	1	<=425%/WGT	1	Wechseltag	4	130.2
3	23	ECC	2	Verstorben	0	WGT	1	WGT	2	CO2 Trans	4	<=425%	1	<=425%/WGT	1	1d nach Wechsel	5	119.6
3	23	ECC	2	Verstorben	0	WGT	1	WGT	2	CO2 Trans	4	<=425%	1	<=425%/WGT	1	2d nach Wechsel	6	132
3	23	ECC	2	Verstorben	0	WGT	1	WGT	2	CO2 Trans	4	<=425%	1	<=425%/WGT	1	3d nach Wechsel	7	145.6
3	23	ECC	2	Verstorben	0	WGT	1	WGT	2	CRP	5	<=425%	1	<=425%/WGT	1	3d vor Wechsel	1	4
3	23	ECC	2	Verstorben	0	WGT	1	WGT	2	CRP	5	<=425%	1	<=425%/WGT	1	2d vor Wechsel	2	3
3	23	ECC	2	Verstorben	0	WGT	1	WGT	2	CRP	5	<=425%	1	<=425%/WGT	1	1d vor Wechsel	3	3
3	23	ECC	2	Verstorben	0	WGT	1	WGT	2	CRP	5	<=425%	1	<=425%/WGT	1	Wechseltag	4	3
3	23	ECC	2	Verstorben	0	WGT	1	WGT	2	CRP	5	<=425%	1	<=425%/WGT	1	1d nach Wechsel	5
3	23	ECC	2	Verstorben	0	WGT	1	WGT	2	CRP	5	<=425%	1	<=425%/WGT	1	2d nach Wechsel	6	3
3	23	ECC	2	Verstorben	0	WGT	1	WGT	2	CRP	5	<=425%	1	<=425%/WGT	1	3d nach Wechsel	7	3
3	23	ECC	2	Verstorben	0	WGT	1	WGT	2	D-Dimere	6	<=425%	1	<=425%/WGT	1	3d vor Wechsel	1	13
3	23	ECC	2	Verstorben	0	WGT	1	WGT	2	D-Dimere	6	<=425%	1	<=425%/WGT	1	2d vor Wechsel	2	9
3	23	ECC	2	Verstorben	0	WGT	1	WGT	2	D-Dimere	6	<=425%	1	<=425%/WGT	1	1d vor Wechsel	3	8
3	23	ECC	2	Verstorben	0	WGT	1	WGT	2	D-Dimere	6	<=425%	1	<=425%/WGT	1	Wechseltag	4	8
3	23	ECC	2	Verstorben	0	WGT	1	WGT	2	D-Dimere	6	<=425%	1	<=425%/WGT	1	1d nach Wechsel	5	7
3	23	ECC	2	Verstorben	0	WGT	1	WGT	2	D-Dimere	6	<=425%	1	<=425%/WGT	1	2d nach Wechsel	6	4
3	23	ECC	2	Verstorben	0	WGT	1	WGT	2	D-Dimere	6	<=425%	1	<=425%/WGT	1	3d nach Wechsel	7	4
3	23	ECC	2	Verstorben	0	WGT	1	WGT	2	Fa VIII	8	<=425%	1	<=425%/WGT	1	3d vor Wechsel	1	86
3	23	ECC	2	Verstorben	0	WGT	1	WGT	2	Fa VIII	8	<=425%	1	<=425%/WGT	1	2d vor Wechsel	2
3	23	ECC	2	Verstorben	0	WGT	1	WGT	2	Fa VIII	8	<=425%	1	<=425%/WGT	1	1d vor Wechsel	3
3	23	ECC	2	Verstorben	0	WGT	1	WGT	2	Fa VIII	8	<=425%	1	<=425%/WGT	1	Wechseltag	4	73
3	23	ECC	2	Verstorben	0	WGT	1	WGT	2	Fa VIII	8	<=425%	1	<=425%/WGT	1	1d nach Wechsel	5	80
3	23	ECC	2	Verstorben	0	WGT	1	WGT	2	Fa VIII	8	<=425%	1	<=425%/WGT	1	2d nach Wechsel	6
3	23	ECC	2	Verstorben	0	WGT	1	WGT	2	Fa VIII	8	<=425%	1	<=425%/WGT	1	3d nach Wechsel	7	77
3	23	ECC	2	Verstorben	0	WGT	1	WGT	2	Fa XIII	9	<=425%	1	<=425%/WGT	1	3d vor Wechsel	1	36
3	23	ECC	2	Verstorben	0	WGT	1	WGT	2	Fa XIII	9	<=425%	1	<=425%/WGT	1	2d vor Wechsel	2
3	23	ECC	2	Verstorben	0	WGT	1	WGT	2	Fa XIII	9	<=425%	1	<=425%/WGT	1	1d vor Wechsel	3
3	23	ECC	2	Verstorben	0	WGT	1	WGT	2	Fa XIII	9	<=425%	1	<=425%/WGT	1	Wechseltag	4	33
3	23	ECC	2	Verstorben	0	WGT	1	WGT	2	Fa XIII	9	<=425%	1	<=425%/WGT	1	1d nach Wechsel	5	36
3	23	ECC	2	Verstorben	0	WGT	1	WGT	2	Fa XIII	9	<=425%	1	<=425%/WGT	1	2d nach Wechsel	6
3	23	ECC	2	Verstorben	0	WGT	1	WGT	2	Fa XIII	9	<=425%	1	<=425%/WGT	1	3d nach Wechsel	7	29
3	23	ECC	2	Verstorben	0	WGT	1	WGT	2	fHb	10	<=425%	1	<=425%/WGT	1	3d vor Wechsel	1	39
3	23	ECC	2	Verstorben	0	WGT	1	WGT	2	fHb	10	<=425%	1	<=425%/WGT	1	2d vor Wechsel	2	39
3	23	ECC	2	Verstorben	0	WGT	1	WGT	2	fHb	10	<=425%	1	<=425%/WGT	1	1d vor Wechsel	3	64
3	23	ECC	2	Verstorben	0	WGT	1	WGT	2	fHb	10	<=425%	1	<=425%/WGT	1	Wechseltag	4	58
3	23	ECC	2	Verstorben	0	WGT	1	WGT	2	fHb	10	<=425%	1	<=425%/WGT	1	1d nach Wechsel	5	33
3	23	ECC	2	Verstorben	0	WGT	1	WGT	2	fHb	10	<=425%	1	<=425%/WGT	1	2d nach Wechsel	6	34
3	23	ECC	2	Verstorben	0	WGT	1	WGT	2	fHb	10	<=425%	1	<=425%/WGT	1	3d nach Wechsel	7	39
3	23	ECC	2	Verstorben	0	WGT	1	WGT	2	Fibrinogen	11	<=425%	1	<=425%/WGT	1	3d vor Wechsel	1	108
3	23	ECC	2	Verstorben	0	WGT	1	WGT	2	Fibrinogen	11	<=425%	1	<=425%/WGT	1	2d vor Wechsel	2	127
3	23	ECC	2	Verstorben	0	WGT	1	WGT	2	Fibrinogen	11	<=425%	1	<=425%/WGT	1	1d vor Wechsel	3	110
3	23	ECC	2	Verstorben	0	WGT	1	WGT	2	Fibrinogen	11	<=425%	1	<=425%/WGT	1	Wechseltag	4	102
3	23	ECC	2	Verstorben	0	WGT	1	WGT	2	Fibrinogen	11	<=425%	1	<=425%/WGT	1	1d nach Wechsel	5	97
3	23	ECC	2	Verstorben	0	WGT	1	WGT	2	Fibrinogen	11	<=425%	1	<=425%/WGT	1	2d nach Wechsel	6	107
3	23	ECC	2	Verstorben	0	WGT	1	WGT	2	Fibrinogen	11	<=425%	1	<=425%/WGT	1	3d nach Wechsel	7	95
3	23	ECC	2	Verstorben	0	WGT	1	WGT	2	Gasflow	12	<=425%	1	<=425%/WGT	1	3d vor Wechsel	1	3
3	23	ECC	2	Verstorben	0	WGT	1	WGT	2	Gasflow	12	<=425%	1	<=425%/WGT	1	2d vor Wechsel	2	3
3	23	ECC	2	Verstorben	0	WGT	1	WGT	2	Gasflow	12	<=425%	1	<=425%/WGT	1	1d vor Wechsel	3	3
3	23	ECC	2	Verstorben	0	WGT	1	WGT	2	Gasflow	12	<=425%	1	<=425%/WGT	1	Wechseltag	4	4
3	23	ECC	2	Verstorben	0	WGT	1	WGT	2	Gasflow	12	<=425%	1	<=425%/WGT	1	1d nach Wechsel	5	4
3	23	ECC	2	Verstorben	0	WGT	1	WGT	2	Gasflow	12	<=425%	1	<=425%/WGT	1	2d nach Wechsel	6	3
3	23	ECC	2	Verstorben	0	WGT	1	WGT	2	Gasflow	12	<=425%	1	<=425%/WGT	1	3d nach Wechsel	7	4
3	23	ECC	2	Verstorben	0	WGT	1	WGT	2	Hb	13	<=425%	1	<=425%/WGT	1	3d vor Wechsel	1	9.4
3	23	ECC	2	Verstorben	0	WGT	1	WGT	2	Hb	13	<=425%	1	<=425%/WGT	1	2d vor Wechsel	2	8.6
3	23	ECC	2	Verstorben	0	WGT	1	WGT	2	Hb	13	<=425%	1	<=425%/WGT	1	1d vor Wechsel	3	9.9
3	23	ECC	2	Verstorben	0	WGT	1	WGT	2	Hb	13	<=425%	1	<=425%/WGT	1	Wechseltag	4	9.7
3	23	ECC	2	Verstorben	0	WGT	1	WGT	2	Hb	13	<=425%	1	<=425%/WGT	1	1d nach Wechsel	5	10.2
3	23	ECC	2	Verstorben	0	WGT	1	WGT	2	Hb	13	<=425%	1	<=425%/WGT	1	2d nach Wechsel	6	9.5
3	23	ECC	2	Verstorben	0	WGT	1	WGT	2	Hb	13	<=425%	1	<=425%/WGT	1	3d nach Wechsel	7	8.8
3	23	ECC	2	Verstorben	0	WGT	1	WGT	2	LDH	14	<=425%	1	<=425%/WGT	1	3d vor Wechsel	1	586
3	23	ECC	2	Verstorben	0	WGT	1	WGT	2	LDH	14	<=425%	1	<=425%/WGT	1	2d vor Wechsel	2	608
3	23	ECC	2	Verstorben	0	WGT	1	WGT	2	LDH	14	<=425%	1	<=425%/WGT	1	1d vor Wechsel	3	668
3	23	ECC	2	Verstorben	0	WGT	1	WGT	2	LDH	14	<=425%	1	<=425%/WGT	1	Wechseltag	4	721
3	23	ECC	2	Verstorben	0	WGT	1	WGT	2	LDH	14	<=425%	1	<=425%/WGT	1	1d nach Wechsel	5	721
3	23	ECC	2	Verstorben	0	WGT	1	WGT	2	LDH	14	<=425%	1	<=425%/WGT	1	2d nach Wechsel	6	728
3	23	ECC	2	Verstorben	0	WGT	1	WGT	2	LDH	14	<=425%	1	<=425%/WGT	1	3d nach Wechsel	7	810
3	23	ECC	2	Verstorben	0	WGT	1	WGT	2	Leukozyten	15	<=425%	1	<=425%/WGT	1	3d vor Wechsel	1	4
3	23	ECC	2	Verstorben	0	WGT	1	WGT	2	Leukozyten	15	<=425%	1	<=425%/WGT	1	2d vor Wechsel	2	2.2
3	23	ECC	2	Verstorben	0	WGT	1	WGT	2	Leukozyten	15	<=425%	1	<=425%/WGT	1	1d vor Wechsel	3	1.9
3	23	ECC	2	Verstorben	0	WGT	1	WGT	2	Leukozyten	15	<=425%	1	<=425%/WGT	1	Wechseltag	4	1.2
3	23	ECC	2	Verstorben	0	WGT	1	WGT	2	Leukozyten	15	<=425%	1	<=425%/WGT	1	1d nach Wechsel	5	2.2
3	23	ECC	2	Verstorben	0	WGT	1	WGT	2	Leukozyten	15	<=425%	1	<=425%/WGT	1	2d nach Wechsel	6	5.2
3	23	ECC	2	Verstorben	0	WGT	1	WGT	2	Leukozyten	15	<=425%	1	<=425%/WGT	1	3d nach Wechsel	7	8.9
3	23	ECC	2	Verstorben	0	WGT	1	WGT	2	NOR	16	<=425%	1	<=425%/WGT	1	3d vor Wechsel	1	0
3	23	ECC	2	Verstorben	0	WGT	1	WGT	2	NOR	16	<=425%	1	<=425%/WGT	1	2d vor Wechsel	2	0
3	23	ECC	2	Verstorben	0	WGT	1	WGT	2	NOR	16	<=425%	1	<=425%/WGT	1	1d vor Wechsel	3	0
3	23	ECC	2	Verstorben	0	WGT	1	WGT	2	NOR	16	<=425%	1	<=425%/WGT	1	Wechseltag	4	0
3	23	ECC	2	Verstorben	0	WGT	1	WGT	2	NOR	16	<=425%	1	<=425%/WGT	1	1d nach Wechsel	5	0
3	23	ECC	2	Verstorben	0	WGT	1	WGT	2	NOR	16	<=425%	1	<=425%/WGT	1	2d nach Wechsel	6	0
3	23	ECC	2	Verstorben	0	WGT	1	WGT	2	NOR	16	<=425%	1	<=425%/WGT	1	3d nach Wechsel	7	0
3	23	ECC	2	Verstorben	0	WGT	1	WGT	2	O2 Trans	17	<=425%	1	<=425%/WGT	1	3d vor Wechsel	1	129.6
3	23	ECC	2	Verstorben	0	WGT	1	WGT	2	O2 Trans	17	<=425%	1	<=425%/WGT	1	2d vor Wechsel	2	117.6
3	23	ECC	2	Verstorben	0	WGT	1	WGT	2	O2 Trans	17	<=425%	1	<=425%/WGT	1	1d vor Wechsel	3	114
3	23	ECC	2	Verstorben	0	WGT	1	WGT	2	O2 Trans	17	<=425%	1	<=425%/WGT	1	Wechseltag	4	140.7
3	23	ECC	2	Verstorben	0	WGT	1	WGT	2	O2 Trans	17	<=425%	1	<=425%/WGT	1	1d nach Wechsel	5	135.7
3	23	ECC	2	Verstorben	0	WGT	1	WGT	2	O2 Trans	17	<=425%	1	<=425%/WGT	1	2d nach Wechsel	6	124.8
3	23	ECC	2	Verstorben	0	WGT	1	WGT	2	O2 Trans	17	<=425%	1	<=425%/WGT	1	3d nach Wechsel	7	100.8
3	23	ECC	2	Verstorben	0	WGT	1	WGT	2	pCO2 post MO	18	<=425%	1	<=425%/WGT	1	3d vor Wechsel	1	42
3	23	ECC	2	Verstorben	0	WGT	1	WGT	2	pCO2 post MO	18	<=425%	1	<=425%/WGT	1	2d vor Wechsel	2	39
3	23	ECC	2	Verstorben	0	WGT	1	WGT	2	pCO2 post MO	18	<=425%	1	<=425%/WGT	1	1d vor Wechsel	3	36
3	23	ECC	2	Verstorben	0	WGT	1	WGT	2	pCO2 post MO	18	<=425%	1	<=425%/WGT	1	Wechseltag	4	40
3	23	ECC	2	Verstorben	0	WGT	1	WGT	2	pCO2 post MO	18	<=425%	1	<=425%/WGT	1	1d nach Wechsel	5	40
3	23	ECC	2	Verstorben	0	WGT	1	WGT	2	pCO2 post MO	18	<=425%	1	<=425%/WGT	1	2d nach Wechsel	6	39
3	23	ECC	2	Verstorben	0	WGT	1	WGT	2	pCO2 post MO	18	<=425%	1	<=425%/WGT	1	3d nach Wechsel	7	40
3	23	ECC	2	Verstorben	0	WGT	1	WGT	2	pO2 post MO	19	<=425%	1	<=425%/WGT	1	3d vor Wechsel	1	507
3	23	ECC	2	Verstorben	0	WGT	1	WGT	2	pO2 post MO	19	<=425%	1	<=425%/WGT	1	2d vor Wechsel	2	483
3	23	ECC	2	Verstorben	0	WGT	1	WGT	2	pO2 post MO	19	<=425%	1	<=425%/WGT	1	1d vor Wechsel	3	431
3	23	ECC	2	Verstorben	0	WGT	1	WGT	2	pO2 post MO	19	<=425%	1	<=425%/WGT	1	Wechseltag	4	522
3	23	ECC	2	Verstorben	0	WGT	1	WGT	2	pO2 post MO	19	<=425%	1	<=425%/WGT	1	1d nach Wechsel	5	485
3	23	ECC	2	Verstorben	0	WGT	1	WGT	2	pO2 post MO	19	<=425%	1	<=425%/WGT	1	2d nach Wechsel	6	504
3	23	ECC	2	Verstorben	0	WGT	1	WGT	2	pO2 post MO	19	<=425%	1	<=425%/WGT	1	3d nach Wechsel	7	470
3	23	ECC	2	Verstorben	0	WGT	1	WGT	2	Thrombozyten	23	<=425%	1	<=425%/WGT	1	3d vor Wechsel	1	93
3	23	ECC	2	Verstorben	0	WGT	1	WGT	2	Thrombozyten	23	<=425%	1	<=425%/WGT	1	2d vor Wechsel	2	82
3	23	ECC	2	Verstorben	0	WGT	1	WGT	2	Thrombozyten	23	<=425%	1	<=425%/WGT	1	1d vor Wechsel	3	91
3	23	ECC	2	Verstorben	0	WGT	1	WGT	2	Thrombozyten	23	<=425%	1	<=425%/WGT	1	Wechseltag	4	89
3	23	ECC	2	Verstorben	0	WGT	1	WGT	2	Thrombozyten	23	<=425%	1	<=425%/WGT	1	1d nach Wechsel	5	76
3	23	ECC	2	Verstorben	0	WGT	1	WGT	2	Thrombozyten	23	<=425%	1	<=425%/WGT	1	2d nach Wechsel	6	70
3	23	ECC	2	Verstorben	0	WGT	1	WGT	2	Thrombozyten	23	<=425%	1	<=425%/WGT	1	3d nach Wechsel	7	69
3	23	ECC	2	Verstorben	0	WGT	1	WGT	2	vWF-Ag	24	<=425%	1	<=425%/WGT	1	3d vor Wechsel	1	363
3	23	ECC	2	Verstorben	0	WGT	1	WGT	2	vWF-Ag	24	<=425%	1	<=425%/WGT	1	2d vor Wechsel	2
3	23	ECC	2	Verstorben	0	WGT	1	WGT	2	vWF-Ag	24	<=425%	1	<=425%/WGT	1	1d vor Wechsel	3
3	23	ECC	2	Verstorben	0	WGT	1	WGT	2	vWF-Ag	24	<=425%	1	<=425%/WGT	1	Wechseltag	4	397
3	23	ECC	2	Verstorben	0	WGT	1	WGT	2	vWF-Ag	24	<=425%	1	<=425%/WGT	1	1d nach Wechsel	5	421
3	23	ECC	2	Verstorben	0	WGT	1	WGT	2	vWF-Ag	24	<=425%	1	<=425%/WGT	1	2d nach Wechsel	6
3	23	ECC	2	Verstorben	0	WGT	1	WGT	2	vWF-Ag	24	<=425%	1	<=425%/WGT	1	3d nach Wechsel	7
3	23	ECC	2	Verstorben	0	WGT	1	WGT	2	vWF-Aktivität	25	<=425%	1	<=425%/WGT	1	3d vor Wechsel	1	139
3	23	ECC	2	Verstorben	0	WGT	1	WGT	2	vWF-Aktivität	25	<=425%	1	<=425%/WGT	1	2d vor Wechsel	2
3	23	ECC	2	Verstorben	0	WGT	1	WGT	2	vWF-Aktivität	25	<=425%	1	<=425%/WGT	1	1d vor Wechsel	3
3	23	ECC	2	Verstorben	0	WGT	1	WGT	2	vWF-Aktivität	25	<=425%	1	<=425%/WGT	1	Wechseltag	4	114
3	23	ECC	2	Verstorben	0	WGT	1	WGT	2	vWF-Aktivität	25	<=425%	1	<=425%/WGT	1	1d nach Wechsel	5	119
3	23	ECC	2	Verstorben	0	WGT	1	WGT	2	vWF-Aktivität	25	<=425%	1	<=425%/WGT	1	2d nach Wechsel	6
3	23	ECC	2	Verstorben	0	WGT	1	WGT	2	vWF-Aktivität	25	<=425%	1	<=425%/WGT	1	3d nach Wechsel	7
4	7	PLS	6	OK	2	PHT	4	COD	1	aPTT	1	>425%	2	>425%/COD	4	3d vor Wechsel	1	49
4	7	PLS	6	OK	2	PHT	4	COD	1	aPTT	1	>425%	2	>425%/COD	4	2d vor Wechsel	2	49
4	7	PLS	6	OK	2	PHT	4	COD	1	aPTT	1	>425%	2	>425%/COD	4	1d vor Wechsel	3	46
4	7	PLS	6	OK	2	PHT	4	COD	1	aPTT	1	>425%	2	>425%/COD	4	Wechseltag	4	56
4	7	PLS	6	OK	2	PHT	4	COD	1	aPTT	1	>425%	2	>425%/COD	4	1d nach Wechsel	5	50
4	7	PLS	6	OK	2	PHT	4	COD	1	aPTT	1	>425%	2	>425%/COD	4	2d nach Wechsel	6	60
4	7	PLS	6	OK	2	PHT	4	COD	1	aPTT	1	>425%	2	>425%/COD	4	3d nach Wechsel	7	56
4	7	PLS	6	OK	2	PHT	4	COD	1	AT III	2	>425%	2	>425%/COD	4	3d vor Wechsel	1	80
4	7	PLS	6	OK	2	PHT	4	COD	1	AT III	2	>425%	2	>425%/COD	4	2d vor Wechsel	2	83
4	7	PLS	6	OK	2	PHT	4	COD	1	AT III	2	>425%	2	>425%/COD	4	1d vor Wechsel	3	93
4	7	PLS	6	OK	2	PHT	4	COD	1	AT III	2	>425%	2	>425%/COD	4	Wechseltag	4	112
4	7	PLS	6	OK	2	PHT	4	COD	1	AT III	2	>425%	2	>425%/COD	4	1d nach Wechsel	5	110
4	7	PLS	6	OK	2	PHT	4	COD	1	AT III	2	>425%	2	>425%/COD	4	2d nach Wechsel	6	126
4	7	PLS	6	OK	2	PHT	4	COD	1	AT III	2	>425%	2	>425%/COD	4	3d nach Wechsel	7	127
4	7	PLS	6	OK	2	PHT	4	COD	1	Blood flow	3	>425%	2	>425%/COD	4	3d vor Wechsel	1	3.3
4	7	PLS	6	OK	2	PHT	4	COD	1	Blood flow	3	>425%	2	>425%/COD	4	2d vor Wechsel	2	3.7
4	7	PLS	6	OK	2	PHT	4	COD	1	Blood flow	3	>425%	2	>425%/COD	4	1d vor Wechsel	3	3.3
4	7	PLS	6	OK	2	PHT	4	COD	1	Blood flow	3	>425%	2	>425%/COD	4	Wechseltag	4	3.4
4	7	PLS	6	OK	2	PHT	4	COD	1	Blood flow	3	>425%	2	>425%/COD	4	1d nach Wechsel	5	3.3
4	7	PLS	6	OK	2	PHT	4	COD	1	Blood flow	3	>425%	2	>425%/COD	4	2d nach Wechsel	6	3.2
4	7	PLS	6	OK	2	PHT	4	COD	1	Blood flow	3	>425%	2	>425%/COD	4	3d nach Wechsel	7	3.3
4	7	PLS	6	OK	2	PHT	4	COD	1	CO2 Trans	4	>425%	2	>425%/COD	4	3d vor Wechsel	1	234.3
4	7	PLS	6	OK	2	PHT	4	COD	1	CO2 Trans	4	>425%	2	>425%/COD	4	2d vor Wechsel	2	207.2
4	7	PLS	6	OK	2	PHT	4	COD	1	CO2 Trans	4	>425%	2	>425%/COD	4	1d vor Wechsel	3	250.8
4	7	PLS	6	OK	2	PHT	4	COD	1	CO2 Trans	4	>425%	2	>425%/COD	4	Wechseltag	4	285.6
4	7	PLS	6	OK	2	PHT	4	COD	1	CO2 Trans	4	>425%	2	>425%/COD	4	1d nach Wechsel	5	231
4	7	PLS	6	OK	2	PHT	4	COD	1	CO2 Trans	4	>425%	2	>425%/COD	4	2d nach Wechsel	6	249.6
4	7	PLS	6	OK	2	PHT	4	COD	1	CO2 Trans	4	>425%	2	>425%/COD	4	3d nach Wechsel	7	293.7
4	7	PLS	6	OK	2	PHT	4	COD	1	CRP	5	>425%	2	>425%/COD	4	3d vor Wechsel	1	178
4	7	PLS	6	OK	2	PHT	4	COD	1	CRP	5	>425%	2	>425%/COD	4	2d vor Wechsel	2	151
4	7	PLS	6	OK	2	PHT	4	COD	1	CRP	5	>425%	2	>425%/COD	4	1d vor Wechsel	3	130
4	7	PLS	6	OK	2	PHT	4	COD	1	CRP	5	>425%	2	>425%/COD	4	Wechseltag	4	133
4	7	PLS	6	OK	2	PHT	4	COD	1	CRP	5	>425%	2	>425%/COD	4	1d nach Wechsel	5	116
4	7	PLS	6	OK	2	PHT	4	COD	1	CRP	5	>425%	2	>425%/COD	4	2d nach Wechsel	6	91
4	7	PLS	6	OK	2	PHT	4	COD	1	CRP	5	>425%	2	>425%/COD	4	3d nach Wechsel	7	85
4	7	PLS	6	OK	2	PHT	4	COD	1	D-Dimere	6	>425%	2	>425%/COD	4	3d vor Wechsel	1	21
4	7	PLS	6	OK	2	PHT	4	COD	1	D-Dimere	6	>425%	2	>425%/COD	4	2d vor Wechsel	2	34
4	7	PLS	6	OK	2	PHT	4	COD	1	D-Dimere	6	>425%	2	>425%/COD	4	1d vor Wechsel	3	26
4	7	PLS	6	OK	2	PHT	4	COD	1	D-Dimere	6	>425%	2	>425%/COD	4	Wechseltag	4	21
4	7	PLS	6	OK	2	PHT	4	COD	1	D-Dimere	6	>425%	2	>425%/COD	4	1d nach Wechsel	5	13
4	7	PLS	6	OK	2	PHT	4	COD	1	D-Dimere	6	>425%	2	>425%/COD	4	2d nach Wechsel	6	10
4	7	PLS	6	OK	2	PHT	4	COD	1	D-Dimere	6	>425%	2	>425%/COD	4	3d nach Wechsel	7	10
4	7	PLS	6	OK	2	PHT	4	COD	1	Fa VIII	8	>425%	2	>425%/COD	4	3d vor Wechsel	1	233
4	7	PLS	6	OK	2	PHT	4	COD	1	Fa VIII	8	>425%	2	>425%/COD	4	2d vor Wechsel	2	233
4	7	PLS	6	OK	2	PHT	4	COD	1	Fa VIII	8	>425%	2	>425%/COD	4	1d vor Wechsel	3
4	7	PLS	6	OK	2	PHT	4	COD	1	Fa VIII	8	>425%	2	>425%/COD	4	Wechseltag	4	278
4	7	PLS	6	OK	2	PHT	4	COD	1	Fa VIII	8	>425%	2	>425%/COD	4	1d nach Wechsel	5	249
4	7	PLS	6	OK	2	PHT	4	COD	1	Fa VIII	8	>425%	2	>425%/COD	4	2d nach Wechsel	6
4	7	PLS	6	OK	2	PHT	4	COD	1	Fa VIII	8	>425%	2	>425%/COD	4	3d nach Wechsel	7	284
4	7	PLS	6	OK	2	PHT	4	COD	1	Fa XIII	9	>425%	2	>425%/COD	4	3d vor Wechsel	1	55
4	7	PLS	6	OK	2	PHT	4	COD	1	Fa XIII	9	>425%	2	>425%/COD	4	2d vor Wechsel	2
4	7	PLS	6	OK	2	PHT	4	COD	1	Fa XIII	9	>425%	2	>425%/COD	4	1d vor Wechsel	3
4	7	PLS	6	OK	2	PHT	4	COD	1	Fa XIII	9	>425%	2	>425%/COD	4	Wechseltag	4	58
4	7	PLS	6	OK	2	PHT	4	COD	1	Fa XIII	9	>425%	2	>425%/COD	4	1d nach Wechsel	5	60
4	7	PLS	6	OK	2	PHT	4	COD	1	Fa XIII	9	>425%	2	>425%/COD	4	2d nach Wechsel	6
4	7	PLS	6	OK	2	PHT	4	COD	1	Fa XIII	9	>425%	2	>425%/COD	4	3d nach Wechsel	7	59
4	7	PLS	6	OK	2	PHT	4	COD	1	fHb	10	>425%	2	>425%/COD	4	3d vor Wechsel	1	29
4	7	PLS	6	OK	2	PHT	4	COD	1	fHb	10	>425%	2	>425%/COD	4	2d vor Wechsel	2	23
4	7	PLS	6	OK	2	PHT	4	COD	1	fHb	10	>425%	2	>425%/COD	4	1d vor Wechsel	3	31
4	7	PLS	6	OK	2	PHT	4	COD	1	fHb	10	>425%	2	>425%/COD	4	Wechseltag	4	965
4	7	PLS	6	OK	2	PHT	4	COD	1	fHb	10	>425%	2	>425%/COD	4	1d nach Wechsel	5	270
4	7	PLS	6	OK	2	PHT	4	COD	1	fHb	10	>425%	2	>425%/COD	4	2d nach Wechsel	6	91
4	7	PLS	6	OK	2	PHT	4	COD	1	fHb	10	>425%	2	>425%/COD	4	3d nach Wechsel	7	40
4	7	PLS	6	OK	2	PHT	4	COD	1	Fibrinogen	11	>425%	2	>425%/COD	4	3d vor Wechsel	1	641
4	7	PLS	6	OK	2	PHT	4	COD	1	Fibrinogen	11	>425%	2	>425%/COD	4	2d vor Wechsel	2	711
4	7	PLS	6	OK	2	PHT	4	COD	1	Fibrinogen	11	>425%	2	>425%/COD	4	1d vor Wechsel	3	706
4	7	PLS	6	OK	2	PHT	4	COD	1	Fibrinogen	11	>425%	2	>425%/COD	4	Wechseltag	4	768
4	7	PLS	6	OK	2	PHT	4	COD	1	Fibrinogen	11	>425%	2	>425%/COD	4	1d nach Wechsel	5	609
4	7	PLS	6	OK	2	PHT	4	COD	1	Fibrinogen	11	>425%	2	>425%/COD	4	2d nach Wechsel	6	628
4	7	PLS	6	OK	2	PHT	4	COD	1	Fibrinogen	11	>425%	2	>425%/COD	4	3d nach Wechsel	7	649
4	7	PLS	6	OK	2	PHT	4	COD	1	Gasflow	12	>425%	2	>425%/COD	4	3d vor Wechsel	1	7
4	7	PLS	6	OK	2	PHT	4	COD	1	Gasflow	12	>425%	2	>425%/COD	4	2d vor Wechsel	2	6
4	7	PLS	6	OK	2	PHT	4	COD	1	Gasflow	12	>425%	2	>425%/COD	4	1d vor Wechsel	3	7
4	7	PLS	6	OK	2	PHT	4	COD	1	Gasflow	12	>425%	2	>425%/COD	4	Wechseltag	4	7
4	7	PLS	6	OK	2	PHT	4	COD	1	Gasflow	12	>425%	2	>425%/COD	4	1d nach Wechsel	5	5
4	7	PLS	6	OK	2	PHT	4	COD	1	Gasflow	12	>425%	2	>425%/COD	4	2d nach Wechsel	6	6
4	7	PLS	6	OK	2	PHT	4	COD	1	Gasflow	12	>425%	2	>425%/COD	4	3d nach Wechsel	7	6
4	7	PLS	6	OK	2	PHT	4	COD	1	Hb	13	>425%	2	>425%/COD	4	3d vor Wechsel	1	8.2
4	7	PLS	6	OK	2	PHT	4	COD	1	Hb	13	>425%	2	>425%/COD	4	2d vor Wechsel	2	8
4	7	PLS	6	OK	2	PHT	4	COD	1	Hb	13	>425%	2	>425%/COD	4	1d vor Wechsel	3	8.8
4	7	PLS	6	OK	2	PHT	4	COD	1	Hb	13	>425%	2	>425%/COD	4	Wechseltag	4	9
4	7	PLS	6	OK	2	PHT	4	COD	1	Hb	13	>425%	2	>425%/COD	4	1d nach Wechsel	5	8.8
4	7	PLS	6	OK	2	PHT	4	COD	1	Hb	13	>425%	2	>425%/COD	4	2d nach Wechsel	6	9.7
4	7	PLS	6	OK	2	PHT	4	COD	1	Hb	13	>425%	2	>425%/COD	4	3d nach Wechsel	7	9.6
4	7	PLS	6	OK	2	PHT	4	COD	1	LDH	14	>425%	2	>425%/COD	4	3d vor Wechsel	1	369
4	7	PLS	6	OK	2	PHT	4	COD	1	LDH	14	>425%	2	>425%/COD	4	2d vor Wechsel	2	342
4	7	PLS	6	OK	2	PHT	4	COD	1	LDH	14	>425%	2	>425%/COD	4	1d vor Wechsel	3	304
4	7	PLS	6	OK	2	PHT	4	COD	1	LDH	14	>425%	2	>425%/COD	4	Wechseltag	4	1058
4	7	PLS	6	OK	2	PHT	4	COD	1	LDH	14	>425%	2	>425%/COD	4	1d nach Wechsel	5	757
4	7	PLS	6	OK	2	PHT	4	COD	1	LDH	14	>425%	2	>425%/COD	4	2d nach Wechsel	6	579
4	7	PLS	6	OK	2	PHT	4	COD	1	LDH	14	>425%	2	>425%/COD	4	3d nach Wechsel	7	426
4	7	PLS	6	OK	2	PHT	4	COD	1	Leukozyten	15	>425%	2	>425%/COD	4	3d vor Wechsel	1	8.1
4	7	PLS	6	OK	2	PHT	4	COD	1	Leukozyten	15	>425%	2	>425%/COD	4	2d vor Wechsel	2	7.7
4	7	PLS	6	OK	2	PHT	4	COD	1	Leukozyten	15	>425%	2	>425%/COD	4	1d vor Wechsel	3	7.6
4	7	PLS	6	OK	2	PHT	4	COD	1	Leukozyten	15	>425%	2	>425%/COD	4	Wechseltag	4	9.1
4	7	PLS	6	OK	2	PHT	4	COD	1	Leukozyten	15	>425%	2	>425%/COD	4	1d nach Wechsel	5	9.8
4	7	PLS	6	OK	2	PHT	4	COD	1	Leukozyten	15	>425%	2	>425%/COD	4	2d nach Wechsel	6	10.8
4	7	PLS	6	OK	2	PHT	4	COD	1	Leukozyten	15	>425%	2	>425%/COD	4	3d nach Wechsel	7	9.4
4	7	PLS	6	OK	2	PHT	4	COD	1	NOR	16	>425%	2	>425%/COD	4	3d vor Wechsel	1	0.0833333
4	7	PLS	6	OK	2	PHT	4	COD	1	NOR	16	>425%	2	>425%/COD	4	2d vor Wechsel	2	0.104167
4	7	PLS	6	OK	2	PHT	4	COD	1	NOR	16	>425%	2	>425%/COD	4	1d vor Wechsel	3	0.125
4	7	PLS	6	OK	2	PHT	4	COD	1	NOR	16	>425%	2	>425%/COD	4	Wechseltag	4	0.06
4	7	PLS	6	OK	2	PHT	4	COD	1	NOR	16	>425%	2	>425%/COD	4	1d nach Wechsel	5	0.208333
4	7	PLS	6	OK	2	PHT	4	COD	1	NOR	16	>425%	2	>425%/COD	4	2d nach Wechsel	6	0.1875
4	7	PLS	6	OK	2	PHT	4	COD	1	NOR	16	>425%	2	>425%/COD	4	3d nach Wechsel	7	0.208333
4	7	PLS	6	OK	2	PHT	4	COD	1	O2 Trans	17	>425%	2	>425%/COD	4	3d vor Wechsel	1	171.6
4	7	PLS	6	OK	2	PHT	4	COD	1	O2 Trans	17	>425%	2	>425%/COD	4	2d vor Wechsel	2	166.5
4	7	PLS	6	OK	2	PHT	4	COD	1	O2 Trans	17	>425%	2	>425%/COD	4	1d vor Wechsel	3	181.5
4	7	PLS	6	OK	2	PHT	4	COD	1	O2 Trans	17	>425%	2	>425%/COD	4	Wechseltag	4	227.8
4	7	PLS	6	OK	2	PHT	4	COD	1	O2 Trans	17	>425%	2	>425%/COD	4	1d nach Wechsel	5	168.3
4	7	PLS	6	OK	2	PHT	4	COD	1	O2 Trans	17	>425%	2	>425%/COD	4	2d nach Wechsel	6	163.2
4	7	PLS	6	OK	2	PHT	4	COD	1	O2 Trans	17	>425%	2	>425%/COD	4	3d nach Wechsel	7	204.6
4	7	PLS	6	OK	2	PHT	4	COD	1	pCO2 post MO	18	>425%	2	>425%/COD	4	3d vor Wechsel	1	33
4	7	PLS	6	OK	2	PHT	4	COD	1	pCO2 post MO	18	>425%	2	>425%/COD	4	2d vor Wechsel	2	35
4	7	PLS	6	OK	2	PHT	4	COD	1	pCO2 post MO	18	>425%	2	>425%/COD	4	1d vor Wechsel	3	38
4	7	PLS	6	OK	2	PHT	4	COD	1	pCO2 post MO	18	>425%	2	>425%/COD	4	Wechseltag	4	36
4	7	PLS	6	OK	2	PHT	4	COD	1	pCO2 post MO	18	>425%	2	>425%/COD	4	1d nach Wechsel	5	37
4	7	PLS	6	OK	2	PHT	4	COD	1	pCO2 post MO	18	>425%	2	>425%/COD	4	2d nach Wechsel	6	35
4	7	PLS	6	OK	2	PHT	4	COD	1	pCO2 post MO	18	>425%	2	>425%/COD	4	3d nach Wechsel	7	40
4	7	PLS	6	OK	2	PHT	4	COD	1	pO2 post MO	19	>425%	2	>425%/COD	4	3d vor Wechsel	1	468
4	7	PLS	6	OK	2	PHT	4	COD	1	pO2 post MO	19	>425%	2	>425%/COD	4	2d vor Wechsel	2	381
4	7	PLS	6	OK	2	PHT	4	COD	1	pO2 post MO	19	>425%	2	>425%/COD	4	1d vor Wechsel	3	397
4	7	PLS	6	OK	2	PHT	4	COD	1	pO2 post MO	19	>425%	2	>425%/COD	4	Wechseltag	4	383
4	7	PLS	6	OK	2	PHT	4	COD	1	pO2 post MO	19	>425%	2	>425%/COD	4	1d nach Wechsel	5	463
4	7	PLS	6	OK	2	PHT	4	COD	1	pO2 post MO	19	>425%	2	>425%/COD	4	2d nach Wechsel	6	347
4	7	PLS	6	OK	2	PHT	4	COD	1	pO2 post MO	19	>425%	2	>425%/COD	4	3d nach Wechsel	7	445
4	7	PLS	6	OK	2	PHT	4	COD	1	Thrombozyten	23	>425%	2	>425%/COD	4	3d vor Wechsel	1	281
4	7	PLS	6	OK	2	PHT	4	COD	1	Thrombozyten	23	>425%	2	>425%/COD	4	2d vor Wechsel	2	335
4	7	PLS	6	OK	2	PHT	4	COD	1	Thrombozyten	23	>425%	2	>425%/COD	4	1d vor Wechsel	3	305
4	7	PLS	6	OK	2	PHT	4	COD	1	Thrombozyten	23	>425%	2	>425%/COD	4	Wechseltag	4	258
4	7	PLS	6	OK	2	PHT	4	COD	1	Thrombozyten	23	>425%	2	>425%/COD	4	1d nach Wechsel	5	246
4	7	PLS	6	OK	2	PHT	4	COD	1	Thrombozyten	23	>425%	2	>425%/COD	4	2d nach Wechsel	6	256
4	7	PLS	6	OK	2	PHT	4	COD	1	Thrombozyten	23	>425%	2	>425%/COD	4	3d nach Wechsel	7	255
4	7	PLS	6	OK	2	PHT	4	COD	1	vWF-Ag	24	>425%	2	>425%/COD	4	3d vor Wechsel	1	574
4	7	PLS	6	OK	2	PHT	4	COD	1	vWF-Ag	24	>425%	2	>425%/COD	4	2d vor Wechsel	2	514
4	7	PLS	6	OK	2	PHT	4	COD	1	vWF-Ag	24	>425%	2	>425%/COD	4	1d vor Wechsel	3
4	7	PLS	6	OK	2	PHT	4	COD	1	vWF-Ag	24	>425%	2	>425%/COD	4	Wechseltag	4	510
4	7	PLS	6	OK	2	PHT	4	COD	1	vWF-Ag	24	>425%	2	>425%/COD	4	1d nach Wechsel	5	466
4	7	PLS	6	OK	2	PHT	4	COD	1	vWF-Ag	24	>425%	2	>425%/COD	4	2d nach Wechsel	6
4	7	PLS	6	OK	2	PHT	4	COD	1	vWF-Ag	24	>425%	2	>425%/COD	4	3d nach Wechsel	7	389
4	7	PLS	6	OK	2	PHT	4	COD	1	vWF-Aktivität	25	>425%	2	>425%/COD	4	3d vor Wechsel	1	397
4	7	PLS	6	OK	2	PHT	4	COD	1	vWF-Aktivität	25	>425%	2	>425%/COD	4	2d vor Wechsel	2	302
4	7	PLS	6	OK	2	PHT	4	COD	1	vWF-Aktivität	25	>425%	2	>425%/COD	4	1d vor Wechsel	3
4	7	PLS	6	OK	2	PHT	4	COD	1	vWF-Aktivität	25	>425%	2	>425%/COD	4	Wechseltag	4	267
4	7	PLS	6	OK	2	PHT	4	COD	1	vWF-Aktivität	25	>425%	2	>425%/COD	4	1d nach Wechsel	5	255
4	7	PLS	6	OK	2	PHT	4	COD	1	vWF-Aktivität	25	>425%	2	>425%/COD	4	2d nach Wechsel	6
4	7	PLS	6	OK	2	PHT	4	COD	1	vWF-Aktivität	25	>425%	2	>425%/COD	4	3d nach Wechsel	7	267
5	18	PLS	6	Verstorben	0	WGT	1	WGT	2	aPTT	1	<=425%	1	<=425%/WGT	1	3d vor Wechsel	1	59
5	18	PLS	6	Verstorben	0	WGT	1	WGT	2	aPTT	1	<=425%	1	<=425%/WGT	1	2d vor Wechsel	2	56
5	18	PLS	6	Verstorben	0	WGT	1	WGT	2	aPTT	1	<=425%	1	<=425%/WGT	1	1d vor Wechsel	3	62
5	18	PLS	6	Verstorben	0	WGT	1	WGT	2	aPTT	1	<=425%	1	<=425%/WGT	1	Wechseltag	4	62
5	18	PLS	6	Verstorben	0	WGT	1	WGT	2	aPTT	1	<=425%	1	<=425%/WGT	1	1d nach Wechsel	5	63
5	18	PLS	6	Verstorben	0	WGT	1	WGT	2	aPTT	1	<=425%	1	<=425%/WGT	1	2d nach Wechsel	6
5	18	PLS	6	Verstorben	0	WGT	1	WGT	2	aPTT	1	<=425%	1	<=425%/WGT	1	3d nach Wechsel	7
5	18	PLS	6	Verstorben	0	WGT	1	WGT	2	AT III	2	<=425%	1	<=425%/WGT	1	3d vor Wechsel	1	61
5	18	PLS	6	Verstorben	0	WGT	1	WGT	2	AT III	2	<=425%	1	<=425%/WGT	1	2d vor Wechsel	2	64
5	18	PLS	6	Verstorben	0	WGT	1	WGT	2	AT III	2	<=425%	1	<=425%/WGT	1	1d vor Wechsel	3	58
5	18	PLS	6	Verstorben	0	WGT	1	WGT	2	AT III	2	<=425%	1	<=425%/WGT	1	Wechseltag	4	49
5	18	PLS	6	Verstorben	0	WGT	1	WGT	2	AT III	2	<=425%	1	<=425%/WGT	1	1d nach Wechsel	5	51
5	18	PLS	6	Verstorben	0	WGT	1	WGT	2	AT III	2	<=425%	1	<=425%/WGT	1	2d nach Wechsel	6
5	18	PLS	6	Verstorben	0	WGT	1	WGT	2	AT III	2	<=425%	1	<=425%/WGT	1	3d nach Wechsel	7
5	18	PLS	6	Verstorben	0	WGT	1	WGT	2	Blood flow	3	<=425%	1	<=425%/WGT	1	3d vor Wechsel	1	1.9
5	18	PLS	6	Verstorben	0	WGT	1	WGT	2	Blood flow	3	<=425%	1	<=425%/WGT	1	2d vor Wechsel	2	2
5	18	PLS	6	Verstorben	0	WGT	1	WGT	2	Blood flow	3	<=425%	1	<=425%/WGT	1	1d vor Wechsel	3	1.9
5	18	PLS	6	Verstorben	0	WGT	1	WGT	2	Blood flow	3	<=425%	1	<=425%/WGT	1	Wechseltag	4	3.5
5	18	PLS	6	Verstorben	0	WGT	1	WGT	2	Blood flow	3	<=425%	1	<=425%/WGT	1	1d nach Wechsel	5	3.7
5	18	PLS	6	Verstorben	0	WGT	1	WGT	2	Blood flow	3	<=425%	1	<=425%/WGT	1	2d nach Wechsel	6
5	18	PLS	6	Verstorben	0	WGT	1	WGT	2	Blood flow	3	<=425%	1	<=425%/WGT	1	3d nach Wechsel	7
5	18	PLS	6	Verstorben	0	WGT	1	WGT	2	CO2 Trans	4	<=425%	1	<=425%/WGT	1	3d vor Wechsel	1	153.9
5	18	PLS	6	Verstorben	0	WGT	1	WGT	2	CO2 Trans	4	<=425%	1	<=425%/WGT	1	2d vor Wechsel	2	160
5	18	PLS	6	Verstorben	0	WGT	1	WGT	2	CO2 Trans	4	<=425%	1	<=425%/WGT	1	1d vor Wechsel	3	152
5	18	PLS	6	Verstorben	0	WGT	1	WGT	2	CO2 Trans	4	<=425%	1	<=425%/WGT	1	Wechseltag	4	234.5
5	18	PLS	6	Verstorben	0	WGT	1	WGT	2	CO2 Trans	4	<=425%	1	<=425%/WGT	1	1d nach Wechsel	5	207.2
5	18	PLS	6	Verstorben	0	WGT	1	WGT	2	CO2 Trans	4	<=425%	1	<=425%/WGT	1	2d nach Wechsel	6
5	18	PLS	6	Verstorben	0	WGT	1	WGT	2	CO2 Trans	4	<=425%	1	<=425%/WGT	1	3d nach Wechsel	7
5	18	PLS	6	Verstorben	0	WGT	1	WGT	2	CRP	5	<=425%	1	<=425%/WGT	1	3d vor Wechsel	1	178
5	18	PLS	6	Verstorben	0	WGT	1	WGT	2	CRP	5	<=425%	1	<=425%/WGT	1	2d vor Wechsel	2	344
5	18	PLS	6	Verstorben	0	WGT	1	WGT	2	CRP	5	<=425%	1	<=425%/WGT	1	1d vor Wechsel	3	295
5	18	PLS	6	Verstorben	0	WGT	1	WGT	2	CRP	5	<=425%	1	<=425%/WGT	1	Wechseltag	4	265
5	18	PLS	6	Verstorben	0	WGT	1	WGT	2	CRP	5	<=425%	1	<=425%/WGT	1	1d nach Wechsel	5	305
5	18	PLS	6	Verstorben	0	WGT	1	WGT	2	CRP	5	<=425%	1	<=425%/WGT	1	2d nach Wechsel	6
5	18	PLS	6	Verstorben	0	WGT	1	WGT	2	CRP	5	<=425%	1	<=425%/WGT	1	3d nach Wechsel	7
5	18	PLS	6	Verstorben	0	WGT	1	WGT	2	D-Dimere	6	<=425%	1	<=425%/WGT	1	3d vor Wechsel	1	7
5	18	PLS	6	Verstorben	0	WGT	1	WGT	2	D-Dimere	6	<=425%	1	<=425%/WGT	1	2d vor Wechsel	2	14
5	18	PLS	6	Verstorben	0	WGT	1	WGT	2	D-Dimere	6	<=425%	1	<=425%/WGT	1	1d vor Wechsel	3	17
5	18	PLS	6	Verstorben	0	WGT	1	WGT	2	D-Dimere	6	<=425%	1	<=425%/WGT	1	Wechseltag	4	17
5	18	PLS	6	Verstorben	0	WGT	1	WGT	2	D-Dimere	6	<=425%	1	<=425%/WGT	1	1d nach Wechsel	5	8
5	18	PLS	6	Verstorben	0	WGT	1	WGT	2	D-Dimere	6	<=425%	1	<=425%/WGT	1	2d nach Wechsel	6
5	18	PLS	6	Verstorben	0	WGT	1	WGT	2	D-Dimere	6	<=425%	1	<=425%/WGT	1	3d nach Wechsel	7
5	18	PLS	6	Verstorben	0	WGT	1	WGT	2	Fa VIII	8	<=425%	1	<=425%/WGT	1	3d vor Wechsel	1
5	18	PLS	6	Verstorben	0	WGT	1	WGT	2	Fa VIII	8	<=425%	1	<=425%/WGT	1	2d vor Wechsel	2
5	18	PLS	6	Verstorben	0	WGT	1	WGT	2	Fa VIII	8	<=425%	1	<=425%/WGT	1	1d vor Wechsel	3	167
5	18	PLS	6	Verstorben	0	WGT	1	WGT	2	Fa VIII	8	<=425%	1	<=425%/WGT	1	Wechseltag	4	167
5	18	PLS	6	Verstorben	0	WGT	1	WGT	2	Fa VIII	8	<=425%	1	<=425%/WGT	1	1d nach Wechsel	5
5	18	PLS	6	Verstorben	0	WGT	1	WGT	2	Fa VIII	8	<=425%	1	<=425%/WGT	1	2d nach Wechsel	6
5	18	PLS	6	Verstorben	0	WGT	1	WGT	2	Fa VIII	8	<=425%	1	<=425%/WGT	1	3d nach Wechsel	7
5	18	PLS	6	Verstorben	0	WGT	1	WGT	2	Fa XIII	9	<=425%	1	<=425%/WGT	1	3d vor Wechsel	1
5	18	PLS	6	Verstorben	0	WGT	1	WGT	2	Fa XIII	9	<=425%	1	<=425%/WGT	1	2d vor Wechsel	2
5	18	PLS	6	Verstorben	0	WGT	1	WGT	2	Fa XIII	9	<=425%	1	<=425%/WGT	1	1d vor Wechsel	3
5	18	PLS	6	Verstorben	0	WGT	1	WGT	2	Fa XIII	9	<=425%	1	<=425%/WGT	1	Wechseltag	4
5	18	PLS	6	Verstorben	0	WGT	1	WGT	2	Fa XIII	9	<=425%	1	<=425%/WGT	1	1d nach Wechsel	5
5	18	PLS	6	Verstorben	0	WGT	1	WGT	2	Fa XIII	9	<=425%	1	<=425%/WGT	1	2d nach Wechsel	6
5	18	PLS	6	Verstorben	0	WGT	1	WGT	2	Fa XIII	9	<=425%	1	<=425%/WGT	1	3d nach Wechsel	7
5	18	PLS	6	Verstorben	0	WGT	1	WGT	2	fHb	10	<=425%	1	<=425%/WGT	1	3d vor Wechsel	1	25
5	18	PLS	6	Verstorben	0	WGT	1	WGT	2	fHb	10	<=425%	1	<=425%/WGT	1	2d vor Wechsel	2	65
5	18	PLS	6	Verstorben	0	WGT	1	WGT	2	fHb	10	<=425%	1	<=425%/WGT	1	1d vor Wechsel	3	54
5	18	PLS	6	Verstorben	0	WGT	1	WGT	2	fHb	10	<=425%	1	<=425%/WGT	1	Wechseltag	4	84
5	18	PLS	6	Verstorben	0	WGT	1	WGT	2	fHb	10	<=425%	1	<=425%/WGT	1	1d nach Wechsel	5	18
5	18	PLS	6	Verstorben	0	WGT	1	WGT	2	fHb	10	<=425%	1	<=425%/WGT	1	2d nach Wechsel	6
5	18	PLS	6	Verstorben	0	WGT	1	WGT	2	fHb	10	<=425%	1	<=425%/WGT	1	3d nach Wechsel	7
5	18	PLS	6	Verstorben	0	WGT	1	WGT	2	Fibrinogen	11	<=425%	1	<=425%/WGT	1	3d vor Wechsel	1	500
5	18	PLS	6	Verstorben	0	WGT	1	WGT	2	Fibrinogen	11	<=425%	1	<=425%/WGT	1	2d vor Wechsel	2	573
5	18	PLS	6	Verstorben	0	WGT	1	WGT	2	Fibrinogen	11	<=425%	1	<=425%/WGT	1	1d vor Wechsel	3	571
5	18	PLS	6	Verstorben	0	WGT	1	WGT	2	Fibrinogen	11	<=425%	1	<=425%/WGT	1	Wechseltag	4	573
5	18	PLS	6	Verstorben	0	WGT	1	WGT	2	Fibrinogen	11	<=425%	1	<=425%/WGT	1	1d nach Wechsel	5	684
5	18	PLS	6	Verstorben	0	WGT	1	WGT	2	Fibrinogen	11	<=425%	1	<=425%/WGT	1	2d nach Wechsel	6
5	18	PLS	6	Verstorben	0	WGT	1	WGT	2	Fibrinogen	11	<=425%	1	<=425%/WGT	1	3d nach Wechsel	7
5	18	PLS	6	Verstorben	0	WGT	1	WGT	2	Gasflow	12	<=425%	1	<=425%/WGT	1	3d vor Wechsel	1	7
5	18	PLS	6	Verstorben	0	WGT	1	WGT	2	Gasflow	12	<=425%	1	<=425%/WGT	1	2d vor Wechsel	2	8
5	18	PLS	6	Verstorben	0	WGT	1	WGT	2	Gasflow	12	<=425%	1	<=425%/WGT	1	1d vor Wechsel	3	7
5	18	PLS	6	Verstorben	0	WGT	1	WGT	2	Gasflow	12	<=425%	1	<=425%/WGT	1	Wechseltag	4	6
5	18	PLS	6	Verstorben	0	WGT	1	WGT	2	Gasflow	12	<=425%	1	<=425%/WGT	1	1d nach Wechsel	5	8
5	18	PLS	6	Verstorben	0	WGT	1	WGT	2	Gasflow	12	<=425%	1	<=425%/WGT	1	2d nach Wechsel	6
5	18	PLS	6	Verstorben	0	WGT	1	WGT	2	Gasflow	12	<=425%	1	<=425%/WGT	1	3d nach Wechsel	7
5	18	PLS	6	Verstorben	0	WGT	1	WGT	2	Hb	13	<=425%	1	<=425%/WGT	1	3d vor Wechsel	1	9.8
5	18	PLS	6	Verstorben	0	WGT	1	WGT	2	Hb	13	<=425%	1	<=425%/WGT	1	2d vor Wechsel	2	9.7
5	18	PLS	6	Verstorben	0	WGT	1	WGT	2	Hb	13	<=425%	1	<=425%/WGT	1	1d vor Wechsel	3	9.8
5	18	PLS	6	Verstorben	0	WGT	1	WGT	2	Hb	13	<=425%	1	<=425%/WGT	1	Wechseltag	4	10.5
5	18	PLS	6	Verstorben	0	WGT	1	WGT	2	Hb	13	<=425%	1	<=425%/WGT	1	1d nach Wechsel	5	9.5
5	18	PLS	6	Verstorben	0	WGT	1	WGT	2	Hb	13	<=425%	1	<=425%/WGT	1	2d nach Wechsel	6
5	18	PLS	6	Verstorben	0	WGT	1	WGT	2	Hb	13	<=425%	1	<=425%/WGT	1	3d nach Wechsel	7
5	18	PLS	6	Verstorben	0	WGT	1	WGT	2	LDH	14	<=425%	1	<=425%/WGT	1	3d vor Wechsel	1	306
5	18	PLS	6	Verstorben	0	WGT	1	WGT	2	LDH	14	<=425%	1	<=425%/WGT	1	2d vor Wechsel	2	349
5	18	PLS	6	Verstorben	0	WGT	1	WGT	2	LDH	14	<=425%	1	<=425%/WGT	1	1d vor Wechsel	3	314
5	18	PLS	6	Verstorben	0	WGT	1	WGT	2	LDH	14	<=425%	1	<=425%/WGT	1	Wechseltag	4	327
5	18	PLS	6	Verstorben	0	WGT	1	WGT	2	LDH	14	<=425%	1	<=425%/WGT	1	1d nach Wechsel	5	272
5	18	PLS	6	Verstorben	0	WGT	1	WGT	2	LDH	14	<=425%	1	<=425%/WGT	1	2d nach Wechsel	6
5	18	PLS	6	Verstorben	0	WGT	1	WGT	2	LDH	14	<=425%	1	<=425%/WGT	1	3d nach Wechsel	7
5	18	PLS	6	Verstorben	0	WGT	1	WGT	2	Leukozyten	15	<=425%	1	<=425%/WGT	1	3d vor Wechsel	1	19
5	18	PLS	6	Verstorben	0	WGT	1	WGT	2	Leukozyten	15	<=425%	1	<=425%/WGT	1	2d vor Wechsel	2	20.8
5	18	PLS	6	Verstorben	0	WGT	1	WGT	2	Leukozyten	15	<=425%	1	<=425%/WGT	1	1d vor Wechsel	3	19.9
5	18	PLS	6	Verstorben	0	WGT	1	WGT	2	Leukozyten	15	<=425%	1	<=425%/WGT	1	Wechseltag	4	19.2
5	18	PLS	6	Verstorben	0	WGT	1	WGT	2	Leukozyten	15	<=425%	1	<=425%/WGT	1	1d nach Wechsel	5	18.5
5	18	PLS	6	Verstorben	0	WGT	1	WGT	2	Leukozyten	15	<=425%	1	<=425%/WGT	1	2d nach Wechsel	6
5	18	PLS	6	Verstorben	0	WGT	1	WGT	2	Leukozyten	15	<=425%	1	<=425%/WGT	1	3d nach Wechsel	7
5	18	PLS	6	Verstorben	0	WGT	1	WGT	2	NOR	16	<=425%	1	<=425%/WGT	1	3d vor Wechsel	1	0.230769
5	18	PLS	6	Verstorben	0	WGT	1	WGT	2	NOR	16	<=425%	1	<=425%/WGT	1	2d vor Wechsel	2	0
5	18	PLS	6	Verstorben	0	WGT	1	WGT	2	NOR	16	<=425%	1	<=425%/WGT	1	1d vor Wechsel	3	0.0512821
5	18	PLS	6	Verstorben	0	WGT	1	WGT	2	NOR	16	<=425%	1	<=425%/WGT	1	Wechseltag	4	0.1
5	18	PLS	6	Verstorben	0	WGT	1	WGT	2	NOR	16	<=425%	1	<=425%/WGT	1	1d nach Wechsel	5	0.0769231
5	18	PLS	6	Verstorben	0	WGT	1	WGT	2	NOR	16	<=425%	1	<=425%/WGT	1	2d nach Wechsel	6
5	18	PLS	6	Verstorben	0	WGT	1	WGT	2	NOR	16	<=425%	1	<=425%/WGT	1	3d nach Wechsel	7
5	18	PLS	6	Verstorben	0	WGT	1	WGT	2	O2 Trans	17	<=425%	1	<=425%/WGT	1	3d vor Wechsel	1	91.2
5	18	PLS	6	Verstorben	0	WGT	1	WGT	2	O2 Trans	17	<=425%	1	<=425%/WGT	1	2d vor Wechsel	2	74
5	18	PLS	6	Verstorben	0	WGT	1	WGT	2	O2 Trans	17	<=425%	1	<=425%/WGT	1	1d vor Wechsel	3	70.3
5	18	PLS	6	Verstorben	0	WGT	1	WGT	2	O2 Trans	17	<=425%	1	<=425%/WGT	1	Wechseltag	4	143.5
5	18	PLS	6	Verstorben	0	WGT	1	WGT	2	O2 Trans	17	<=425%	1	<=425%/WGT	1	1d nach Wechsel	5	107.3
5	18	PLS	6	Verstorben	0	WGT	1	WGT	2	O2 Trans	17	<=425%	1	<=425%/WGT	1	2d nach Wechsel	6
5	18	PLS	6	Verstorben	0	WGT	1	WGT	2	O2 Trans	17	<=425%	1	<=425%/WGT	1	3d nach Wechsel	7
5	18	PLS	6	Verstorben	0	WGT	1	WGT	2	pCO2 post MO	18	<=425%	1	<=425%/WGT	1	3d vor Wechsel	1	32
5	18	PLS	6	Verstorben	0	WGT	1	WGT	2	pCO2 post MO	18	<=425%	1	<=425%/WGT	1	2d vor Wechsel	2	32
5	18	PLS	6	Verstorben	0	WGT	1	WGT	2	pCO2 post MO	18	<=425%	1	<=425%/WGT	1	1d vor Wechsel	3	39
5	18	PLS	6	Verstorben	0	WGT	1	WGT	2	pCO2 post MO	18	<=425%	1	<=425%/WGT	1	Wechseltag	4	41
5	18	PLS	6	Verstorben	0	WGT	1	WGT	2	pCO2 post MO	18	<=425%	1	<=425%/WGT	1	1d nach Wechsel	5	37
5	18	PLS	6	Verstorben	0	WGT	1	WGT	2	pCO2 post MO	18	<=425%	1	<=425%/WGT	1	2d nach Wechsel	6
5	18	PLS	6	Verstorben	0	WGT	1	WGT	2	pCO2 post MO	18	<=425%	1	<=425%/WGT	1	3d nach Wechsel	7
5	18	PLS	6	Verstorben	0	WGT	1	WGT	2	pO2 post MO	19	<=425%	1	<=425%/WGT	1	3d vor Wechsel	1	533
5	18	PLS	6	Verstorben	0	WGT	1	WGT	2	pO2 post MO	19	<=425%	1	<=425%/WGT	1	2d vor Wechsel	2	447
5	18	PLS	6	Verstorben	0	WGT	1	WGT	2	pO2 post MO	19	<=425%	1	<=425%/WGT	1	1d vor Wechsel	3	341
5	18	PLS	6	Verstorben	0	WGT	1	WGT	2	pO2 post MO	19	<=425%	1	<=425%/WGT	1	Wechseltag	4	296
5	18	PLS	6	Verstorben	0	WGT	1	WGT	2	pO2 post MO	19	<=425%	1	<=425%/WGT	1	1d nach Wechsel	5	336
5	18	PLS	6	Verstorben	0	WGT	1	WGT	2	pO2 post MO	19	<=425%	1	<=425%/WGT	1	2d nach Wechsel	6
5	18	PLS	6	Verstorben	0	WGT	1	WGT	2	pO2 post MO	19	<=425%	1	<=425%/WGT	1	3d nach Wechsel	7
5	18	PLS	6	Verstorben	0	WGT	1	WGT	2	Thrombozyten	23	<=425%	1	<=425%/WGT	1	3d vor Wechsel	1	65
5	18	PLS	6	Verstorben	0	WGT	1	WGT	2	Thrombozyten	23	<=425%	1	<=425%/WGT	1	2d vor Wechsel	2	102
5	18	PLS	6	Verstorben	0	WGT	1	WGT	2	Thrombozyten	23	<=425%	1	<=425%/WGT	1	1d vor Wechsel	3	66
5	18	PLS	6	Verstorben	0	WGT	1	WGT	2	Thrombozyten	23	<=425%	1	<=425%/WGT	1	Wechseltag	4	48
5	18	PLS	6	Verstorben	0	WGT	1	WGT	2	Thrombozyten	23	<=425%	1	<=425%/WGT	1	1d nach Wechsel	5	46
5	18	PLS	6	Verstorben	0	WGT	1	WGT	2	Thrombozyten	23	<=425%	1	<=425%/WGT	1	2d nach Wechsel	6
5	18	PLS	6	Verstorben	0	WGT	1	WGT	2	Thrombozyten	23	<=425%	1	<=425%/WGT	1	3d nach Wechsel	7
5	18	PLS	6	Verstorben	0	WGT	1	WGT	2	vWF-Ag	24	<=425%	1	<=425%/WGT	1	3d vor Wechsel	1	226
5	18	PLS	6	Verstorben	0	WGT	1	WGT	2	vWF-Ag	24	<=425%	1	<=425%/WGT	1	2d vor Wechsel	2
5	18	PLS	6	Verstorben	0	WGT	1	WGT	2	vWF-Ag	24	<=425%	1	<=425%/WGT	1	1d vor Wechsel	3
5	18	PLS	6	Verstorben	0	WGT	1	WGT	2	vWF-Ag	24	<=425%	1	<=425%/WGT	1	Wechseltag	4	213
5	18	PLS	6	Verstorben	0	WGT	1	WGT	2	vWF-Ag	24	<=425%	1	<=425%/WGT	1	1d nach Wechsel	5
5	18	PLS	6	Verstorben	0	WGT	1	WGT	2	vWF-Ag	24	<=425%	1	<=425%/WGT	1	2d nach Wechsel	6
5	18	PLS	6	Verstorben	0	WGT	1	WGT	2	vWF-Ag	24	<=425%	1	<=425%/WGT	1	3d nach Wechsel	7
5	18	PLS	6	Verstorben	0	WGT	1	WGT	2	vWF-Aktivität	25	<=425%	1	<=425%/WGT	1	3d vor Wechsel	1	163
5	18	PLS	6	Verstorben	0	WGT	1	WGT	2	vWF-Aktivität	25	<=425%	1	<=425%/WGT	1	2d vor Wechsel	2
5	18	PLS	6	Verstorben	0	WGT	1	WGT	2	vWF-Aktivität	25	<=425%	1	<=425%/WGT	1	1d vor Wechsel	3
5	18	PLS	6	Verstorben	0	WGT	1	WGT	2	vWF-Aktivität	25	<=425%	1	<=425%/WGT	1	Wechseltag	4	160
5	18	PLS	6	Verstorben	0	WGT	1	WGT	2	vWF-Aktivität	25	<=425%	1	<=425%/WGT	1	1d nach Wechsel	5
5	18	PLS	6	Verstorben	0	WGT	1	WGT	2	vWF-Aktivität	25	<=425%	1	<=425%/WGT	1	2d nach Wechsel	6
5	18	PLS	6	Verstorben	0	WGT	1	WGT	2	vWF-Aktivität	25	<=425%	1	<=425%/WGT	1	3d nach Wechsel	7
6	9	PLS	6	Verstorben	0	WGT	1	WGT	2	aPTT	1	>425%	2	>425%/WGT	3	3d vor Wechsel	1	51
6	9	PLS	6	Verstorben	0	WGT	1	WGT	2	aPTT	1	>425%	2	>425%/WGT	3	2d vor Wechsel	2	47
6	9	PLS	6	Verstorben	0	WGT	1	WGT	2	aPTT	1	>425%	2	>425%/WGT	3	1d vor Wechsel	3	38
6	9	PLS	6	Verstorben	0	WGT	1	WGT	2	aPTT	1	>425%	2	>425%/WGT	3	Wechseltag	4	43
6	9	PLS	6	Verstorben	0	WGT	1	WGT	2	aPTT	1	>425%	2	>425%/WGT	3	1d nach Wechsel	5	50
6	9	PLS	6	Verstorben	0	WGT	1	WGT	2	aPTT	1	>425%	2	>425%/WGT	3	2d nach Wechsel	6	53
6	9	PLS	6	Verstorben	0	WGT	1	WGT	2	aPTT	1	>425%	2	>425%/WGT	3	3d nach Wechsel	7	47
6	9	PLS	6	Verstorben	0	WGT	1	WGT	2	AT III	2	>425%	2	>425%/WGT	3	3d vor Wechsel	1	56
6	9	PLS	6	Verstorben	0	WGT	1	WGT	2	AT III	2	>425%	2	>425%/WGT	3	2d vor Wechsel	2	48
6	9	PLS	6	Verstorben	0	WGT	1	WGT	2	AT III	2	>425%	2	>425%/WGT	3	1d vor Wechsel	3	55
6	9	PLS	6	Verstorben	0	WGT	1	WGT	2	AT III	2	>425%	2	>425%/WGT	3	Wechseltag	4	61
6	9	PLS	6	Verstorben	0	WGT	1	WGT	2	AT III	2	>425%	2	>425%/WGT	3	1d nach Wechsel	5	59
6	9	PLS	6	Verstorben	0	WGT	1	WGT	2	AT III	2	>425%	2	>425%/WGT	3	2d nach Wechsel	6	69
6	9	PLS	6	Verstorben	0	WGT	1	WGT	2	AT III	2	>425%	2	>425%/WGT	3	3d nach Wechsel	7	72
6	9	PLS	6	Verstorben	0	WGT	1	WGT	2	Blood flow	3	>425%	2	>425%/WGT	3	3d vor Wechsel	1	4.5
6	9	PLS	6	Verstorben	0	WGT	1	WGT	2	Blood flow	3	>425%	2	>425%/WGT	3	2d vor Wechsel	2	4.3
6	9	PLS	6	Verstorben	0	WGT	1	WGT	2	Blood flow	3	>425%	2	>425%/WGT	3	1d vor Wechsel	3	4.3
6	9	PLS	6	Verstorben	0	WGT	1	WGT	2	Blood flow	3	>425%	2	>425%/WGT	3	Wechseltag	4	4.3
6	9	PLS	6	Verstorben	0	WGT	1	WGT	2	Blood flow	3	>425%	2	>425%/WGT	3	1d nach Wechsel	5	4.6
6	9	PLS	6	Verstorben	0	WGT	1	WGT	2	Blood flow	3	>425%	2	>425%/WGT	3	2d nach Wechsel	6	4.5
6	9	PLS	6	Verstorben	0	WGT	1	WGT	2	Blood flow	3	>425%	2	>425%/WGT	3	3d nach Wechsel	7	4.5
6	9	PLS	6	Verstorben	0	WGT	1	WGT	2	CO2 Trans	4	>425%	2	>425%/WGT	3	3d vor Wechsel	1	256.5
6	9	PLS	6	Verstorben	0	WGT	1	WGT	2	CO2 Trans	4	>425%	2	>425%/WGT	3	2d vor Wechsel	2	348.3
6	9	PLS	6	Verstorben	0	WGT	1	WGT	2	CO2 Trans	4	>425%	2	>425%/WGT	3	1d vor Wechsel	3	279.5
6	9	PLS	6	Verstorben	0	WGT	1	WGT	2	CO2 Trans	4	>425%	2	>425%/WGT	3	Wechseltag	4	98.8998
6	9	PLS	6	Verstorben	0	WGT	1	WGT	2	CO2 Trans	4	>425%	2	>425%/WGT	3	1d nach Wechsel	5	253
6	9	PLS	6	Verstorben	0	WGT	1	WGT	2	CO2 Trans	4	>425%	2	>425%/WGT	3	2d nach Wechsel	6	378
6	9	PLS	6	Verstorben	0	WGT	1	WGT	2	CO2 Trans	4	>425%	2	>425%/WGT	3	3d nach Wechsel	7	355.5
6	9	PLS	6	Verstorben	0	WGT	1	WGT	2	CRP	5	>425%	2	>425%/WGT	3	3d vor Wechsel	1	306
6	9	PLS	6	Verstorben	0	WGT	1	WGT	2	CRP	5	>425%	2	>425%/WGT	3	2d vor Wechsel	2	333
6	9	PLS	6	Verstorben	0	WGT	1	WGT	2	CRP	5	>425%	2	>425%/WGT	3	1d vor Wechsel	3	305
6	9	PLS	6	Verstorben	0	WGT	1	WGT	2	CRP	5	>425%	2	>425%/WGT	3	Wechseltag	4	204
6	9	PLS	6	Verstorben	0	WGT	1	WGT	2	CRP	5	>425%	2	>425%/WGT	3	1d nach Wechsel	5	211
6	9	PLS	6	Verstorben	0	WGT	1	WGT	2	CRP	5	>425%	2	>425%/WGT	3	2d nach Wechsel	6	346
6	9	PLS	6	Verstorben	0	WGT	1	WGT	2	CRP	5	>425%	2	>425%/WGT	3	3d nach Wechsel	7	322
6	9	PLS	6	Verstorben	0	WGT	1	WGT	2	D-Dimere	6	>425%	2	>425%/WGT	3	3d vor Wechsel	1	33
6	9	PLS	6	Verstorben	0	WGT	1	WGT	2	D-Dimere	6	>425%	2	>425%/WGT	3	2d vor Wechsel	2	34
6	9	PLS	6	Verstorben	0	WGT	1	WGT	2	D-Dimere	6	>425%	2	>425%/WGT	3	1d vor Wechsel	3	34
6	9	PLS	6	Verstorben	0	WGT	1	WGT	2	D-Dimere	6	>425%	2	>425%/WGT	3	Wechseltag	4	35
6	9	PLS	6	Verstorben	0	WGT	1	WGT	2	D-Dimere	6	>425%	2	>425%/WGT	3	1d nach Wechsel	5	15
6	9	PLS	6	Verstorben	0	WGT	1	WGT	2	D-Dimere	6	>425%	2	>425%/WGT	3	2d nach Wechsel	6	22
6	9	PLS	6	Verstorben	0	WGT	1	WGT	2	D-Dimere	6	>425%	2	>425%/WGT	3	3d nach Wechsel	7	34
6	9	PLS	6	Verstorben	0	WGT	1	WGT	2	Fa VIII	8	>425%	2	>425%/WGT	3	3d vor Wechsel	1	296
6	9	PLS	6	Verstorben	0	WGT	1	WGT	2	Fa VIII	8	>425%	2	>425%/WGT	3	2d vor Wechsel	2
6	9	PLS	6	Verstorben	0	WGT	1	WGT	2	Fa VIII	8	>425%	2	>425%/WGT	3	1d vor Wechsel	3	203
6	9	PLS	6	Verstorben	0	WGT	1	WGT	2	Fa VIII	8	>425%	2	>425%/WGT	3	Wechseltag	4	257
6	9	PLS	6	Verstorben	0	WGT	1	WGT	2	Fa VIII	8	>425%	2	>425%/WGT	3	1d nach Wechsel	5
6	9	PLS	6	Verstorben	0	WGT	1	WGT	2	Fa VIII	8	>425%	2	>425%/WGT	3	2d nach Wechsel	6	257
6	9	PLS	6	Verstorben	0	WGT	1	WGT	2	Fa VIII	8	>425%	2	>425%/WGT	3	3d nach Wechsel	7	287
6	9	PLS	6	Verstorben	0	WGT	1	WGT	2	Fa XIII	9	>425%	2	>425%/WGT	3	3d vor Wechsel	1	40
6	9	PLS	6	Verstorben	0	WGT	1	WGT	2	Fa XIII	9	>425%	2	>425%/WGT	3	2d vor Wechsel	2
6	9	PLS	6	Verstorben	0	WGT	1	WGT	2	Fa XIII	9	>425%	2	>425%/WGT	3	1d vor Wechsel	3	17
6	9	PLS	6	Verstorben	0	WGT	1	WGT	2	Fa XIII	9	>425%	2	>425%/WGT	3	Wechseltag	4	18
6	9	PLS	6	Verstorben	0	WGT	1	WGT	2	Fa XIII	9	>425%	2	>425%/WGT	3	1d nach Wechsel	5
6	9	PLS	6	Verstorben	0	WGT	1	WGT	2	Fa XIII	9	>425%	2	>425%/WGT	3	2d nach Wechsel	6	18
6	9	PLS	6	Verstorben	0	WGT	1	WGT	2	Fa XIII	9	>425%	2	>425%/WGT	3	3d nach Wechsel	7	21
6	9	PLS	6	Verstorben	0	WGT	1	WGT	2	fHb	10	>425%	2	>425%/WGT	3	3d vor Wechsel	1	30
6	9	PLS	6	Verstorben	0	WGT	1	WGT	2	fHb	10	>425%	2	>425%/WGT	3	2d vor Wechsel	2	49
6	9	PLS	6	Verstorben	0	WGT	1	WGT	2	fHb	10	>425%	2	>425%/WGT	3	1d vor Wechsel	3	34
6	9	PLS	6	Verstorben	0	WGT	1	WGT	2	fHb	10	>425%	2	>425%/WGT	3	Wechseltag	4	38
6	9	PLS	6	Verstorben	0	WGT	1	WGT	2	fHb	10	>425%	2	>425%/WGT	3	1d nach Wechsel	5	37
6	9	PLS	6	Verstorben	0	WGT	1	WGT	2	fHb	10	>425%	2	>425%/WGT	3	2d nach Wechsel	6	45
6	9	PLS	6	Verstorben	0	WGT	1	WGT	2	fHb	10	>425%	2	>425%/WGT	3	3d nach Wechsel	7	37
6	9	PLS	6	Verstorben	0	WGT	1	WGT	2	Fibrinogen	11	>425%	2	>425%/WGT	3	3d vor Wechsel	1	670
6	9	PLS	6	Verstorben	0	WGT	1	WGT	2	Fibrinogen	11	>425%	2	>425%/WGT	3	2d vor Wechsel	2	562
6	9	PLS	6	Verstorben	0	WGT	1	WGT	2	Fibrinogen	11	>425%	2	>425%/WGT	3	1d vor Wechsel	3	430
6	9	PLS	6	Verstorben	0	WGT	1	WGT	2	Fibrinogen	11	>425%	2	>425%/WGT	3	Wechseltag	4	316
6	9	PLS	6	Verstorben	0	WGT	1	WGT	2	Fibrinogen	11	>425%	2	>425%/WGT	3	1d nach Wechsel	5	382
6	9	PLS	6	Verstorben	0	WGT	1	WGT	2	Fibrinogen	11	>425%	2	>425%/WGT	3	2d nach Wechsel	6	460
6	9	PLS	6	Verstorben	0	WGT	1	WGT	2	Fibrinogen	11	>425%	2	>425%/WGT	3	3d nach Wechsel	7	488
6	9	PLS	6	Verstorben	0	WGT	1	WGT	2	Gasflow	12	>425%	2	>425%/WGT	3	3d vor Wechsel	1	5
6	9	PLS	6	Verstorben	0	WGT	1	WGT	2	Gasflow	12	>425%	2	>425%/WGT	3	2d vor Wechsel	2	9
6	9	PLS	6	Verstorben	0	WGT	1	WGT	2	Gasflow	12	>425%	2	>425%/WGT	3	1d vor Wechsel	3	10
6	9	PLS	6	Verstorben	0	WGT	1	WGT	2	Gasflow	12	>425%	2	>425%/WGT	3	Wechseltag	4	12
6	9	PLS	6	Verstorben	0	WGT	1	WGT	2	Gasflow	12	>425%	2	>425%/WGT	3	1d nach Wechsel	5	10
6	9	PLS	6	Verstorben	0	WGT	1	WGT	2	Gasflow	12	>425%	2	>425%/WGT	3	2d nach Wechsel	6	12
6	9	PLS	6	Verstorben	0	WGT	1	WGT	2	Gasflow	12	>425%	2	>425%/WGT	3	3d nach Wechsel	7	12
6	9	PLS	6	Verstorben	0	WGT	1	WGT	2	Hb	13	>425%	2	>425%/WGT	3	3d vor Wechsel	1	8.4
6	9	PLS	6	Verstorben	0	WGT	1	WGT	2	Hb	13	>425%	2	>425%/WGT	3	2d vor Wechsel	2	9
6	9	PLS	6	Verstorben	0	WGT	1	WGT	2	Hb	13	>425%	2	>425%/WGT	3	1d vor Wechsel	3	9.9
6	9	PLS	6	Verstorben	0	WGT	1	WGT	2	Hb	13	>425%	2	>425%/WGT	3	Wechseltag	4	9.8
6	9	PLS	6	Verstorben	0	WGT	1	WGT	2	Hb	13	>425%	2	>425%/WGT	3	1d nach Wechsel	5	9.3
6	9	PLS	6	Verstorben	0	WGT	1	WGT	2	Hb	13	>425%	2	>425%/WGT	3	2d nach Wechsel	6	9.4
6	9	PLS	6	Verstorben	0	WGT	1	WGT	2	Hb	13	>425%	2	>425%/WGT	3	3d nach Wechsel	7	8.8
6	9	PLS	6	Verstorben	0	WGT	1	WGT	2	LDH	14	>425%	2	>425%/WGT	3	3d vor Wechsel	1	835
6	9	PLS	6	Verstorben	0	WGT	1	WGT	2	LDH	14	>425%	2	>425%/WGT	3	2d vor Wechsel	2	754
6	9	PLS	6	Verstorben	0	WGT	1	WGT	2	LDH	14	>425%	2	>425%/WGT	3	1d vor Wechsel	3	676
6	9	PLS	6	Verstorben	0	WGT	1	WGT	2	LDH	14	>425%	2	>425%/WGT	3	Wechseltag	4	579
6	9	PLS	6	Verstorben	0	WGT	1	WGT	2	LDH	14	>425%	2	>425%/WGT	3	1d nach Wechsel	5	541
6	9	PLS	6	Verstorben	0	WGT	1	WGT	2	LDH	14	>425%	2	>425%/WGT	3	2d nach Wechsel	6	579
6	9	PLS	6	Verstorben	0	WGT	1	WGT	2	LDH	14	>425%	2	>425%/WGT	3	3d nach Wechsel	7	546
6	9	PLS	6	Verstorben	0	WGT	1	WGT	2	Leukozyten	15	>425%	2	>425%/WGT	3	3d vor Wechsel	1	4.4
6	9	PLS	6	Verstorben	0	WGT	1	WGT	2	Leukozyten	15	>425%	2	>425%/WGT	3	2d vor Wechsel	2	5.5
6	9	PLS	6	Verstorben	0	WGT	1	WGT	2	Leukozyten	15	>425%	2	>425%/WGT	3	1d vor Wechsel	3	7.6
6	9	PLS	6	Verstorben	0	WGT	1	WGT	2	Leukozyten	15	>425%	2	>425%/WGT	3	Wechseltag	4	7.7
6	9	PLS	6	Verstorben	0	WGT	1	WGT	2	Leukozyten	15	>425%	2	>425%/WGT	3	1d nach Wechsel	5	8.9
6	9	PLS	6	Verstorben	0	WGT	1	WGT	2	Leukozyten	15	>425%	2	>425%/WGT	3	2d nach Wechsel	6	9.1
6	9	PLS	6	Verstorben	0	WGT	1	WGT	2	Leukozyten	15	>425%	2	>425%/WGT	3	3d nach Wechsel	7	9
6	9	PLS	6	Verstorben	0	WGT	1	WGT	2	NOR	16	>425%	2	>425%/WGT	3	3d vor Wechsel	1	0.136364
6	9	PLS	6	Verstorben	0	WGT	1	WGT	2	NOR	16	>425%	2	>425%/WGT	3	2d vor Wechsel	2	0.166667
6	9	PLS	6	Verstorben	0	WGT	1	WGT	2	NOR	16	>425%	2	>425%/WGT	3	1d vor Wechsel	3	0.106061
6	9	PLS	6	Verstorben	0	WGT	1	WGT	2	NOR	16	>425%	2	>425%/WGT	3	Wechseltag	4	0.0454545
6	9	PLS	6	Verstorben	0	WGT	1	WGT	2	NOR	16	>425%	2	>425%/WGT	3	1d nach Wechsel	5	0.0606061
6	9	PLS	6	Verstorben	0	WGT	1	WGT	2	NOR	16	>425%	2	>425%/WGT	3	2d nach Wechsel	6	0.0606061
6	9	PLS	6	Verstorben	0	WGT	1	WGT	2	NOR	16	>425%	2	>425%/WGT	3	3d nach Wechsel	7	0
6	9	PLS	6	Verstorben	0	WGT	1	WGT	2	O2 Trans	17	>425%	2	>425%/WGT	3	3d vor Wechsel	1	243
6	9	PLS	6	Verstorben	0	WGT	1	WGT	2	O2 Trans	17	>425%	2	>425%/WGT	3	2d vor Wechsel	2	270.9
6	9	PLS	6	Verstorben	0	WGT	1	WGT	2	O2 Trans	17	>425%	2	>425%/WGT	3	1d vor Wechsel	3	223.6
6	9	PLS	6	Verstorben	0	WGT	1	WGT	2	O2 Trans	17	>425%	2	>425%/WGT	3	Wechseltag	4	137.6
6	9	PLS	6	Verstorben	0	WGT	1	WGT	2	O2 Trans	17	>425%	2	>425%/WGT	3	1d nach Wechsel	5	276
6	9	PLS	6	Verstorben	0	WGT	1	WGT	2	O2 Trans	17	>425%	2	>425%/WGT	3	2d nach Wechsel	6	261
6	9	PLS	6	Verstorben	0	WGT	1	WGT	2	O2 Trans	17	>425%	2	>425%/WGT	3	3d nach Wechsel	7	247.5
6	9	PLS	6	Verstorben	0	WGT	1	WGT	2	pCO2 post MO	18	>425%	2	>425%/WGT	3	3d vor Wechsel	1	42
6	9	PLS	6	Verstorben	0	WGT	1	WGT	2	pCO2 post MO	18	>425%	2	>425%/WGT	3	2d vor Wechsel	2	48
6	9	PLS	6	Verstorben	0	WGT	1	WGT	2	pCO2 post MO	18	>425%	2	>425%/WGT	3	1d vor Wechsel	3	41
6	9	PLS	6	Verstorben	0	WGT	1	WGT	2	pCO2 post MO	18	>425%	2	>425%/WGT	3	Wechseltag	4	43
6	9	PLS	6	Verstorben	0	WGT	1	WGT	2	pCO2 post MO	18	>425%	2	>425%/WGT	3	1d nach Wechsel	5	42
6	9	PLS	6	Verstorben	0	WGT	1	WGT	2	pCO2 post MO	18	>425%	2	>425%/WGT	3	2d nach Wechsel	6	46
6	9	PLS	6	Verstorben	0	WGT	1	WGT	2	pCO2 post MO	18	>425%	2	>425%/WGT	3	3d nach Wechsel	7	38
6	9	PLS	6	Verstorben	0	WGT	1	WGT	2	pO2 post MO	19	>425%	2	>425%/WGT	3	3d vor Wechsel	1	320
6	9	PLS	6	Verstorben	0	WGT	1	WGT	2	pO2 post MO	19	>425%	2	>425%/WGT	3	2d vor Wechsel	2	260
6	9	PLS	6	Verstorben	0	WGT	1	WGT	2	pO2 post MO	19	>425%	2	>425%/WGT	3	1d vor Wechsel	3	345
6	9	PLS	6	Verstorben	0	WGT	1	WGT	2	pO2 post MO	19	>425%	2	>425%/WGT	3	Wechseltag	4	272
6	9	PLS	6	Verstorben	0	WGT	1	WGT	2	pO2 post MO	19	>425%	2	>425%/WGT	3	1d nach Wechsel	5	315
6	9	PLS	6	Verstorben	0	WGT	1	WGT	2	pO2 post MO	19	>425%	2	>425%/WGT	3	2d nach Wechsel	6	260
6	9	PLS	6	Verstorben	0	WGT	1	WGT	2	pO2 post MO	19	>425%	2	>425%/WGT	3	3d nach Wechsel	7	301
6	9	PLS	6	Verstorben	0	WGT	1	WGT	2	Thrombozyten	23	>425%	2	>425%/WGT	3	3d vor Wechsel	1	16
6	9	PLS	6	Verstorben	0	WGT	1	WGT	2	Thrombozyten	23	>425%	2	>425%/WGT	3	2d vor Wechsel	2	29
6	9	PLS	6	Verstorben	0	WGT	1	WGT	2	Thrombozyten	23	>425%	2	>425%/WGT	3	1d vor Wechsel	3	23
6	9	PLS	6	Verstorben	0	WGT	1	WGT	2	Thrombozyten	23	>425%	2	>425%/WGT	3	Wechseltag	4	32
6	9	PLS	6	Verstorben	0	WGT	1	WGT	2	Thrombozyten	23	>425%	2	>425%/WGT	3	1d nach Wechsel	5	40
6	9	PLS	6	Verstorben	0	WGT	1	WGT	2	Thrombozyten	23	>425%	2	>425%/WGT	3	2d nach Wechsel	6	30
6	9	PLS	6	Verstorben	0	WGT	1	WGT	2	Thrombozyten	23	>425%	2	>425%/WGT	3	3d nach Wechsel	7	34
6	9	PLS	6	Verstorben	0	WGT	1	WGT	2	vWF-Ag	24	>425%	2	>425%/WGT	3	3d vor Wechsel	1	555
6	9	PLS	6	Verstorben	0	WGT	1	WGT	2	vWF-Ag	24	>425%	2	>425%/WGT	3	2d vor Wechsel	2
6	9	PLS	6	Verstorben	0	WGT	1	WGT	2	vWF-Ag	24	>425%	2	>425%/WGT	3	1d vor Wechsel	3	558
6	9	PLS	6	Verstorben	0	WGT	1	WGT	2	vWF-Ag	24	>425%	2	>425%/WGT	3	Wechseltag	4	585
6	9	PLS	6	Verstorben	0	WGT	1	WGT	2	vWF-Ag	24	>425%	2	>425%/WGT	3	1d nach Wechsel	5
6	9	PLS	6	Verstorben	0	WGT	1	WGT	2	vWF-Ag	24	>425%	2	>425%/WGT	3	2d nach Wechsel	6	585
6	9	PLS	6	Verstorben	0	WGT	1	WGT	2	vWF-Ag	24	>425%	2	>425%/WGT	3	3d nach Wechsel	7	556
6	9	PLS	6	Verstorben	0	WGT	1	WGT	2	vWF-Aktivität	25	>425%	2	>425%/WGT	3	3d vor Wechsel	1	407
6	9	PLS	6	Verstorben	0	WGT	1	WGT	2	vWF-Aktivität	25	>425%	2	>425%/WGT	3	2d vor Wechsel	2
6	9	PLS	6	Verstorben	0	WGT	1	WGT	2	vWF-Aktivität	25	>425%	2	>425%/WGT	3	1d vor Wechsel	3	291
6	9	PLS	6	Verstorben	0	WGT	1	WGT	2	vWF-Aktivität	25	>425%	2	>425%/WGT	3	Wechseltag	4	446
6	9	PLS	6	Verstorben	0	WGT	1	WGT	2	vWF-Aktivität	25	>425%	2	>425%/WGT	3	1d nach Wechsel	5
6	9	PLS	6	Verstorben	0	WGT	1	WGT	2	vWF-Aktivität	25	>425%	2	>425%/WGT	3	2d nach Wechsel	6	447
6	9	PLS	6	Verstorben	0	WGT	1	WGT	2	vWF-Aktivität	25	>425%	2	>425%/WGT	3	3d nach Wechsel	7	365
7	19	ECC	2	OK	2	Druckanstieg im MO	6	COD	1	aPTT	1	<=425%	1	<=425%/COD	2	3d vor Wechsel	1
7	19	ECC	2	OK	2	Druckanstieg im MO	6	COD	1	aPTT	1	<=425%	1	<=425%/COD	2	2d vor Wechsel	2	29
7	19	ECC	2	OK	2	Druckanstieg im MO	6	COD	1	aPTT	1	<=425%	1	<=425%/COD	2	1d vor Wechsel	3	30
7	19	ECC	2	OK	2	Druckanstieg im MO	6	COD	1	aPTT	1	<=425%	1	<=425%/COD	2	Wechseltag	4	38
7	19	ECC	2	OK	2	Druckanstieg im MO	6	COD	1	aPTT	1	<=425%	1	<=425%/COD	2	1d nach Wechsel	5	29
7	19	ECC	2	OK	2	Druckanstieg im MO	6	COD	1	aPTT	1	<=425%	1	<=425%/COD	2	2d nach Wechsel	6	28
7	19	ECC	2	OK	2	Druckanstieg im MO	6	COD	1	aPTT	1	<=425%	1	<=425%/COD	2	3d nach Wechsel	7	28
7	19	ECC	2	OK	2	Druckanstieg im MO	6	COD	1	AT III	2	<=425%	1	<=425%/COD	2	3d vor Wechsel	1
7	19	ECC	2	OK	2	Druckanstieg im MO	6	COD	1	AT III	2	<=425%	1	<=425%/COD	2	2d vor Wechsel	2	126
7	19	ECC	2	OK	2	Druckanstieg im MO	6	COD	1	AT III	2	<=425%	1	<=425%/COD	2	1d vor Wechsel	3	121
7	19	ECC	2	OK	2	Druckanstieg im MO	6	COD	1	AT III	2	<=425%	1	<=425%/COD	2	Wechseltag	4	102
7	19	ECC	2	OK	2	Druckanstieg im MO	6	COD	1	AT III	2	<=425%	1	<=425%/COD	2	1d nach Wechsel	5	123
7	19	ECC	2	OK	2	Druckanstieg im MO	6	COD	1	AT III	2	<=425%	1	<=425%/COD	2	2d nach Wechsel	6	117
7	19	ECC	2	OK	2	Druckanstieg im MO	6	COD	1	AT III	2	<=425%	1	<=425%/COD	2	3d nach Wechsel	7	124
7	19	ECC	2	OK	2	Druckanstieg im MO	6	COD	1	Blood flow	3	<=425%	1	<=425%/COD	2	3d vor Wechsel	1
7	19	ECC	2	OK	2	Druckanstieg im MO	6	COD	1	Blood flow	3	<=425%	1	<=425%/COD	2	2d vor Wechsel	2	3.2
7	19	ECC	2	OK	2	Druckanstieg im MO	6	COD	1	Blood flow	3	<=425%	1	<=425%/COD	2	1d vor Wechsel	3	3.2
7	19	ECC	2	OK	2	Druckanstieg im MO	6	COD	1	Blood flow	3	<=425%	1	<=425%/COD	2	Wechseltag	4	2.5
7	19	ECC	2	OK	2	Druckanstieg im MO	6	COD	1	Blood flow	3	<=425%	1	<=425%/COD	2	1d nach Wechsel	5	2.6
7	19	ECC	2	OK	2	Druckanstieg im MO	6	COD	1	Blood flow	3	<=425%	1	<=425%/COD	2	2d nach Wechsel	6	2.5
7	19	ECC	2	OK	2	Druckanstieg im MO	6	COD	1	Blood flow	3	<=425%	1	<=425%/COD	2	3d nach Wechsel	7	2.5
7	19	ECC	2	OK	2	Druckanstieg im MO	6	COD	1	CO2 Trans	4	<=425%	1	<=425%/COD	2	3d vor Wechsel	1
7	19	ECC	2	OK	2	Druckanstieg im MO	6	COD	1	CO2 Trans	4	<=425%	1	<=425%/COD	2	2d vor Wechsel	2	176
7	19	ECC	2	OK	2	Druckanstieg im MO	6	COD	1	CO2 Trans	4	<=425%	1	<=425%/COD	2	1d vor Wechsel	3	160
7	19	ECC	2	OK	2	Druckanstieg im MO	6	COD	1	CO2 Trans	4	<=425%	1	<=425%/COD	2	Wechseltag	4	150
7	19	ECC	2	OK	2	Druckanstieg im MO	6	COD	1	CO2 Trans	4	<=425%	1	<=425%/COD	2	1d nach Wechsel	5	189.8
7	19	ECC	2	OK	2	Druckanstieg im MO	6	COD	1	CO2 Trans	4	<=425%	1	<=425%/COD	2	2d nach Wechsel	6	175
7	19	ECC	2	OK	2	Druckanstieg im MO	6	COD	1	CO2 Trans	4	<=425%	1	<=425%/COD	2	3d nach Wechsel	7	157.5
7	19	ECC	2	OK	2	Druckanstieg im MO	6	COD	1	CRP	5	<=425%	1	<=425%/COD	2	3d vor Wechsel	1
7	19	ECC	2	OK	2	Druckanstieg im MO	6	COD	1	CRP	5	<=425%	1	<=425%/COD	2	2d vor Wechsel	2	152
7	19	ECC	2	OK	2	Druckanstieg im MO	6	COD	1	CRP	5	<=425%	1	<=425%/COD	2	1d vor Wechsel	3	110
7	19	ECC	2	OK	2	Druckanstieg im MO	6	COD	1	CRP	5	<=425%	1	<=425%/COD	2	Wechseltag	4	78
7	19	ECC	2	OK	2	Druckanstieg im MO	6	COD	1	CRP	5	<=425%	1	<=425%/COD	2	1d nach Wechsel	5	76
7	19	ECC	2	OK	2	Druckanstieg im MO	6	COD	1	CRP	5	<=425%	1	<=425%/COD	2	2d nach Wechsel	6	72
7	19	ECC	2	OK	2	Druckanstieg im MO	6	COD	1	CRP	5	<=425%	1	<=425%/COD	2	3d nach Wechsel	7	59
7	19	ECC	2	OK	2	Druckanstieg im MO	6	COD	1	D-Dimere	6	<=425%	1	<=425%/COD	2	3d vor Wechsel	1
7	19	ECC	2	OK	2	Druckanstieg im MO	6	COD	1	D-Dimere	6	<=425%	1	<=425%/COD	2	2d vor Wechsel	2	13
7	19	ECC	2	OK	2	Druckanstieg im MO	6	COD	1	D-Dimere	6	<=425%	1	<=425%/COD	2	1d vor Wechsel	3	24
7	19	ECC	2	OK	2	Druckanstieg im MO	6	COD	1	D-Dimere	6	<=425%	1	<=425%/COD	2	Wechseltag	4	13
7	19	ECC	2	OK	2	Druckanstieg im MO	6	COD	1	D-Dimere	6	<=425%	1	<=425%/COD	2	1d nach Wechsel	5	9
7	19	ECC	2	OK	2	Druckanstieg im MO	6	COD	1	D-Dimere	6	<=425%	1	<=425%/COD	2	2d nach Wechsel	6	7
7	19	ECC	2	OK	2	Druckanstieg im MO	6	COD	1	D-Dimere	6	<=425%	1	<=425%/COD	2	3d nach Wechsel	7	8
7	19	ECC	2	OK	2	Druckanstieg im MO	6	COD	1	Fa VIII	8	<=425%	1	<=425%/COD	2	3d vor Wechsel	1
7	19	ECC	2	OK	2	Druckanstieg im MO	6	COD	1	Fa VIII	8	<=425%	1	<=425%/COD	2	2d vor Wechsel	2	190
7	19	ECC	2	OK	2	Druckanstieg im MO	6	COD	1	Fa VIII	8	<=425%	1	<=425%/COD	2	1d vor Wechsel	3
7	19	ECC	2	OK	2	Druckanstieg im MO	6	COD	1	Fa VIII	8	<=425%	1	<=425%/COD	2	Wechseltag	4	208
7	19	ECC	2	OK	2	Druckanstieg im MO	6	COD	1	Fa VIII	8	<=425%	1	<=425%/COD	2	1d nach Wechsel	5
7	19	ECC	2	OK	2	Druckanstieg im MO	6	COD	1	Fa VIII	8	<=425%	1	<=425%/COD	2	2d nach Wechsel	6	200
7	19	ECC	2	OK	2	Druckanstieg im MO	6	COD	1	Fa VIII	8	<=425%	1	<=425%/COD	2	3d nach Wechsel	7
7	19	ECC	2	OK	2	Druckanstieg im MO	6	COD	1	Fa XIII	9	<=425%	1	<=425%/COD	2	3d vor Wechsel	1
7	19	ECC	2	OK	2	Druckanstieg im MO	6	COD	1	Fa XIII	9	<=425%	1	<=425%/COD	2	2d vor Wechsel	2	39
7	19	ECC	2	OK	2	Druckanstieg im MO	6	COD	1	Fa XIII	9	<=425%	1	<=425%/COD	2	1d vor Wechsel	3
7	19	ECC	2	OK	2	Druckanstieg im MO	6	COD	1	Fa XIII	9	<=425%	1	<=425%/COD	2	Wechseltag	4	33
7	19	ECC	2	OK	2	Druckanstieg im MO	6	COD	1	Fa XIII	9	<=425%	1	<=425%/COD	2	1d nach Wechsel	5
7	19	ECC	2	OK	2	Druckanstieg im MO	6	COD	1	Fa XIII	9	<=425%	1	<=425%/COD	2	2d nach Wechsel	6	33
7	19	ECC	2	OK	2	Druckanstieg im MO	6	COD	1	Fa XIII	9	<=425%	1	<=425%/COD	2	3d nach Wechsel	7
7	19	ECC	2	OK	2	Druckanstieg im MO	6	COD	1	fHb	10	<=425%	1	<=425%/COD	2	3d vor Wechsel	1
7	19	ECC	2	OK	2	Druckanstieg im MO	6	COD	1	fHb	10	<=425%	1	<=425%/COD	2	2d vor Wechsel	2	40
7	19	ECC	2	OK	2	Druckanstieg im MO	6	COD	1	fHb	10	<=425%	1	<=425%/COD	2	1d vor Wechsel	3	44
7	19	ECC	2	OK	2	Druckanstieg im MO	6	COD	1	fHb	10	<=425%	1	<=425%/COD	2	Wechseltag	4	35
7	19	ECC	2	OK	2	Druckanstieg im MO	6	COD	1	fHb	10	<=425%	1	<=425%/COD	2	1d nach Wechsel	5	76
7	19	ECC	2	OK	2	Druckanstieg im MO	6	COD	1	fHb	10	<=425%	1	<=425%/COD	2	2d nach Wechsel	6	64
7	19	ECC	2	OK	2	Druckanstieg im MO	6	COD	1	fHb	10	<=425%	1	<=425%/COD	2	3d nach Wechsel	7	50
7	19	ECC	2	OK	2	Druckanstieg im MO	6	COD	1	Fibrinogen	11	<=425%	1	<=425%/COD	2	3d vor Wechsel	1
7	19	ECC	2	OK	2	Druckanstieg im MO	6	COD	1	Fibrinogen	11	<=425%	1	<=425%/COD	2	2d vor Wechsel	2	314
7	19	ECC	2	OK	2	Druckanstieg im MO	6	COD	1	Fibrinogen	11	<=425%	1	<=425%/COD	2	1d vor Wechsel	3	229
7	19	ECC	2	OK	2	Druckanstieg im MO	6	COD	1	Fibrinogen	11	<=425%	1	<=425%/COD	2	Wechseltag	4	108
7	19	ECC	2	OK	2	Druckanstieg im MO	6	COD	1	Fibrinogen	11	<=425%	1	<=425%/COD	2	1d nach Wechsel	5	233
7	19	ECC	2	OK	2	Druckanstieg im MO	6	COD	1	Fibrinogen	11	<=425%	1	<=425%/COD	2	2d nach Wechsel	6	240
7	19	ECC	2	OK	2	Druckanstieg im MO	6	COD	1	Fibrinogen	11	<=425%	1	<=425%/COD	2	3d nach Wechsel	7	256
7	19	ECC	2	OK	2	Druckanstieg im MO	6	COD	1	Gasflow	12	<=425%	1	<=425%/COD	2	3d vor Wechsel	1
7	19	ECC	2	OK	2	Druckanstieg im MO	6	COD	1	Gasflow	12	<=425%	1	<=425%/COD	2	2d vor Wechsel	2	8
7	19	ECC	2	OK	2	Druckanstieg im MO	6	COD	1	Gasflow	12	<=425%	1	<=425%/COD	2	1d vor Wechsel	3	7
7	19	ECC	2	OK	2	Druckanstieg im MO	6	COD	1	Gasflow	12	<=425%	1	<=425%/COD	2	Wechseltag	4	8
7	19	ECC	2	OK	2	Druckanstieg im MO	6	COD	1	Gasflow	12	<=425%	1	<=425%/COD	2	1d nach Wechsel	5	8
7	19	ECC	2	OK	2	Druckanstieg im MO	6	COD	1	Gasflow	12	<=425%	1	<=425%/COD	2	2d nach Wechsel	6	7
7	19	ECC	2	OK	2	Druckanstieg im MO	6	COD	1	Gasflow	12	<=425%	1	<=425%/COD	2	3d nach Wechsel	7	7
7	19	ECC	2	OK	2	Druckanstieg im MO	6	COD	1	Hb	13	<=425%	1	<=425%/COD	2	3d vor Wechsel	1
7	19	ECC	2	OK	2	Druckanstieg im MO	6	COD	1	Hb	13	<=425%	1	<=425%/COD	2	2d vor Wechsel	2	9.5
7	19	ECC	2	OK	2	Druckanstieg im MO	6	COD	1	Hb	13	<=425%	1	<=425%/COD	2	1d vor Wechsel	3	9.3
7	19	ECC	2	OK	2	Druckanstieg im MO	6	COD	1	Hb	13	<=425%	1	<=425%/COD	2	Wechseltag	4	9.1
7	19	ECC	2	OK	2	Druckanstieg im MO	6	COD	1	Hb	13	<=425%	1	<=425%/COD	2	1d nach Wechsel	5	9.1
7	19	ECC	2	OK	2	Druckanstieg im MO	6	COD	1	Hb	13	<=425%	1	<=425%/COD	2	2d nach Wechsel	6	8.3
7	19	ECC	2	OK	2	Druckanstieg im MO	6	COD	1	Hb	13	<=425%	1	<=425%/COD	2	3d nach Wechsel	7	8.4
7	19	ECC	2	OK	2	Druckanstieg im MO	6	COD	1	LDH	14	<=425%	1	<=425%/COD	2	3d vor Wechsel	1
7	19	ECC	2	OK	2	Druckanstieg im MO	6	COD	1	LDH	14	<=425%	1	<=425%/COD	2	2d vor Wechsel	2	378
7	19	ECC	2	OK	2	Druckanstieg im MO	6	COD	1	LDH	14	<=425%	1	<=425%/COD	2	1d vor Wechsel	3	424
7	19	ECC	2	OK	2	Druckanstieg im MO	6	COD	1	LDH	14	<=425%	1	<=425%/COD	2	Wechseltag	4	398
7	19	ECC	2	OK	2	Druckanstieg im MO	6	COD	1	LDH	14	<=425%	1	<=425%/COD	2	1d nach Wechsel	5	502
7	19	ECC	2	OK	2	Druckanstieg im MO	6	COD	1	LDH	14	<=425%	1	<=425%/COD	2	2d nach Wechsel	6	496
7	19	ECC	2	OK	2	Druckanstieg im MO	6	COD	1	LDH	14	<=425%	1	<=425%/COD	2	3d nach Wechsel	7	493
7	19	ECC	2	OK	2	Druckanstieg im MO	6	COD	1	Leukozyten	15	<=425%	1	<=425%/COD	2	3d vor Wechsel	1
7	19	ECC	2	OK	2	Druckanstieg im MO	6	COD	1	Leukozyten	15	<=425%	1	<=425%/COD	2	2d vor Wechsel	2	7.1
7	19	ECC	2	OK	2	Druckanstieg im MO	6	COD	1	Leukozyten	15	<=425%	1	<=425%/COD	2	1d vor Wechsel	3	7.3
7	19	ECC	2	OK	2	Druckanstieg im MO	6	COD	1	Leukozyten	15	<=425%	1	<=425%/COD	2	Wechseltag	4	5.9
7	19	ECC	2	OK	2	Druckanstieg im MO	6	COD	1	Leukozyten	15	<=425%	1	<=425%/COD	2	1d nach Wechsel	5	10.2
7	19	ECC	2	OK	2	Druckanstieg im MO	6	COD	1	Leukozyten	15	<=425%	1	<=425%/COD	2	2d nach Wechsel	6	10.4
7	19	ECC	2	OK	2	Druckanstieg im MO	6	COD	1	Leukozyten	15	<=425%	1	<=425%/COD	2	3d nach Wechsel	7	9.7
7	19	ECC	2	OK	2	Druckanstieg im MO	6	COD	1	NOR	16	<=425%	1	<=425%/COD	2	3d vor Wechsel	1
7	19	ECC	2	OK	2	Druckanstieg im MO	6	COD	1	NOR	16	<=425%	1	<=425%/COD	2	2d vor Wechsel	2	0.0119048
7	19	ECC	2	OK	2	Druckanstieg im MO	6	COD	1	NOR	16	<=425%	1	<=425%/COD	2	1d vor Wechsel	3	0.0119048
7	19	ECC	2	OK	2	Druckanstieg im MO	6	COD	1	NOR	16	<=425%	1	<=425%/COD	2	Wechseltag	4	0.01
7	19	ECC	2	OK	2	Druckanstieg im MO	6	COD	1	NOR	16	<=425%	1	<=425%/COD	2	1d nach Wechsel	5	0.0119048
7	19	ECC	2	OK	2	Druckanstieg im MO	6	COD	1	NOR	16	<=425%	1	<=425%/COD	2	2d nach Wechsel	6	0.0119048
7	19	ECC	2	OK	2	Druckanstieg im MO	6	COD	1	NOR	16	<=425%	1	<=425%/COD	2	3d nach Wechsel	7	0.0119048
7	19	ECC	2	OK	2	Druckanstieg im MO	6	COD	1	O2 Trans	17	<=425%	1	<=425%/COD	2	3d vor Wechsel	1
7	19	ECC	2	OK	2	Druckanstieg im MO	6	COD	1	O2 Trans	17	<=425%	1	<=425%/COD	2	2d vor Wechsel	2	163.2
7	19	ECC	2	OK	2	Druckanstieg im MO	6	COD	1	O2 Trans	17	<=425%	1	<=425%/COD	2	1d vor Wechsel	3	179.2
7	19	ECC	2	OK	2	Druckanstieg im MO	6	COD	1	O2 Trans	17	<=425%	1	<=425%/COD	2	Wechseltag	4	145
7	19	ECC	2	OK	2	Druckanstieg im MO	6	COD	1	O2 Trans	17	<=425%	1	<=425%/COD	2	1d nach Wechsel	5	148.2
7	19	ECC	2	OK	2	Druckanstieg im MO	6	COD	1	O2 Trans	17	<=425%	1	<=425%/COD	2	2d nach Wechsel	6	147.5
7	19	ECC	2	OK	2	Druckanstieg im MO	6	COD	1	O2 Trans	17	<=425%	1	<=425%/COD	2	3d nach Wechsel	7	165
7	19	ECC	2	OK	2	Druckanstieg im MO	6	COD	1	pCO2 post MO	18	<=425%	1	<=425%/COD	2	3d vor Wechsel	1
7	19	ECC	2	OK	2	Druckanstieg im MO	6	COD	1	pCO2 post MO	18	<=425%	1	<=425%/COD	2	2d vor Wechsel	2	40
7	19	ECC	2	OK	2	Druckanstieg im MO	6	COD	1	pCO2 post MO	18	<=425%	1	<=425%/COD	2	1d vor Wechsel	3	36
7	19	ECC	2	OK	2	Druckanstieg im MO	6	COD	1	pCO2 post MO	18	<=425%	1	<=425%/COD	2	Wechseltag	4	35
7	19	ECC	2	OK	2	Druckanstieg im MO	6	COD	1	pCO2 post MO	18	<=425%	1	<=425%/COD	2	1d nach Wechsel	5	38
7	19	ECC	2	OK	2	Druckanstieg im MO	6	COD	1	pCO2 post MO	18	<=425%	1	<=425%/COD	2	2d nach Wechsel	6	37
7	19	ECC	2	OK	2	Druckanstieg im MO	6	COD	1	pCO2 post MO	18	<=425%	1	<=425%/COD	2	3d nach Wechsel	7	37
7	19	ECC	2	OK	2	Druckanstieg im MO	6	COD	1	pO2 post MO	19	<=425%	1	<=425%/COD	2	3d vor Wechsel	1
7	19	ECC	2	OK	2	Druckanstieg im MO	6	COD	1	pO2 post MO	19	<=425%	1	<=425%/COD	2	2d vor Wechsel	2	275
7	19	ECC	2	OK	2	Druckanstieg im MO	6	COD	1	pO2 post MO	19	<=425%	1	<=425%/COD	2	1d vor Wechsel	3	233
7	19	ECC	2	OK	2	Druckanstieg im MO	6	COD	1	pO2 post MO	19	<=425%	1	<=425%/COD	2	Wechseltag	4	347
7	19	ECC	2	OK	2	Druckanstieg im MO	6	COD	1	pO2 post MO	19	<=425%	1	<=425%/COD	2	1d nach Wechsel	5	302
7	19	ECC	2	OK	2	Druckanstieg im MO	6	COD	1	pO2 post MO	19	<=425%	1	<=425%/COD	2	2d nach Wechsel	6	470
7	19	ECC	2	OK	2	Druckanstieg im MO	6	COD	1	pO2 post MO	19	<=425%	1	<=425%/COD	2	3d nach Wechsel	7	541
7	19	ECC	2	OK	2	Druckanstieg im MO	6	COD	1	Thrombozyten	23	<=425%	1	<=425%/COD	2	3d vor Wechsel	1
7	19	ECC	2	OK	2	Druckanstieg im MO	6	COD	1	Thrombozyten	23	<=425%	1	<=425%/COD	2	2d vor Wechsel	2	182
7	19	ECC	2	OK	2	Druckanstieg im MO	6	COD	1	Thrombozyten	23	<=425%	1	<=425%/COD	2	1d vor Wechsel	3	183
7	19	ECC	2	OK	2	Druckanstieg im MO	6	COD	1	Thrombozyten	23	<=425%	1	<=425%/COD	2	Wechseltag	4	152
7	19	ECC	2	OK	2	Druckanstieg im MO	6	COD	1	Thrombozyten	23	<=425%	1	<=425%/COD	2	1d nach Wechsel	5	123
7	19	ECC	2	OK	2	Druckanstieg im MO	6	COD	1	Thrombozyten	23	<=425%	1	<=425%/COD	2	2d nach Wechsel	6	132
7	19	ECC	2	OK	2	Druckanstieg im MO	6	COD	1	Thrombozyten	23	<=425%	1	<=425%/COD	2	3d nach Wechsel	7	180
7	19	ECC	2	OK	2	Druckanstieg im MO	6	COD	1	vWF-Ag	24	<=425%	1	<=425%/COD	2	3d vor Wechsel	1
7	19	ECC	2	OK	2	Druckanstieg im MO	6	COD	1	vWF-Ag	24	<=425%	1	<=425%/COD	2	2d vor Wechsel	2	365
7	19	ECC	2	OK	2	Druckanstieg im MO	6	COD	1	vWF-Ag	24	<=425%	1	<=425%/COD	2	1d vor Wechsel	3
7	19	ECC	2	OK	2	Druckanstieg im MO	6	COD	1	vWF-Ag	24	<=425%	1	<=425%/COD	2	Wechseltag	4	406
7	19	ECC	2	OK	2	Druckanstieg im MO	6	COD	1	vWF-Ag	24	<=425%	1	<=425%/COD	2	1d nach Wechsel	5	403
7	19	ECC	2	OK	2	Druckanstieg im MO	6	COD	1	vWF-Ag	24	<=425%	1	<=425%/COD	2	2d nach Wechsel	6
7	19	ECC	2	OK	2	Druckanstieg im MO	6	COD	1	vWF-Ag	24	<=425%	1	<=425%/COD	2	3d nach Wechsel	7	552
7	19	ECC	2	OK	2	Druckanstieg im MO	6	COD	1	vWF-Aktivität	25	<=425%	1	<=425%/COD	2	3d vor Wechsel	1
7	19	ECC	2	OK	2	Druckanstieg im MO	6	COD	1	vWF-Aktivität	25	<=425%	1	<=425%/COD	2	2d vor Wechsel	2	115
7	19	ECC	2	OK	2	Druckanstieg im MO	6	COD	1	vWF-Aktivität	25	<=425%	1	<=425%/COD	2	1d vor Wechsel	3
7	19	ECC	2	OK	2	Druckanstieg im MO	6	COD	1	vWF-Aktivität	25	<=425%	1	<=425%/COD	2	Wechseltag	4	139
7	19	ECC	2	OK	2	Druckanstieg im MO	6	COD	1	vWF-Aktivität	25	<=425%	1	<=425%/COD	2	1d nach Wechsel	5	210
7	19	ECC	2	OK	2	Druckanstieg im MO	6	COD	1	vWF-Aktivität	25	<=425%	1	<=425%/COD	2	2d nach Wechsel	6
7	19	ECC	2	OK	2	Druckanstieg im MO	6	COD	1	vWF-Aktivität	25	<=425%	1	<=425%/COD	2	3d nach Wechsel	7	256
8	26	ECC	2	OK	2	PHT	4	COD	1	aPTT	1	<=425%	1	<=425%/COD	2	3d vor Wechsel	1	58
8	26	ECC	2	OK	2	PHT	4	COD	1	aPTT	1	<=425%	1	<=425%/COD	2	2d vor Wechsel	2	27
8	26	ECC	2	OK	2	PHT	4	COD	1	aPTT	1	<=425%	1	<=425%/COD	2	1d vor Wechsel	3	28
8	26	ECC	2	OK	2	PHT	4	COD	1	aPTT	1	<=425%	1	<=425%/COD	2	Wechseltag	4	28
8	26	ECC	2	OK	2	PHT	4	COD	1	aPTT	1	<=425%	1	<=425%/COD	2	1d nach Wechsel	5	29
8	26	ECC	2	OK	2	PHT	4	COD	1	aPTT	1	<=425%	1	<=425%/COD	2	2d nach Wechsel	6	28
8	26	ECC	2	OK	2	PHT	4	COD	1	aPTT	1	<=425%	1	<=425%/COD	2	3d nach Wechsel	7	28
8	26	ECC	2	OK	2	PHT	4	COD	1	AT III	2	<=425%	1	<=425%/COD	2	3d vor Wechsel	1
8	26	ECC	2	OK	2	PHT	4	COD	1	AT III	2	<=425%	1	<=425%/COD	2	2d vor Wechsel	2	107
8	26	ECC	2	OK	2	PHT	4	COD	1	AT III	2	<=425%	1	<=425%/COD	2	1d vor Wechsel	3	117
8	26	ECC	2	OK	2	PHT	4	COD	1	AT III	2	<=425%	1	<=425%/COD	2	Wechseltag	4	111
8	26	ECC	2	OK	2	PHT	4	COD	1	AT III	2	<=425%	1	<=425%/COD	2	1d nach Wechsel	5	113
8	26	ECC	2	OK	2	PHT	4	COD	1	AT III	2	<=425%	1	<=425%/COD	2	2d nach Wechsel	6	108
8	26	ECC	2	OK	2	PHT	4	COD	1	AT III	2	<=425%	1	<=425%/COD	2	3d nach Wechsel	7	111
8	26	ECC	2	OK	2	PHT	4	COD	1	Blood flow	3	<=425%	1	<=425%/COD	2	3d vor Wechsel	1
8	26	ECC	2	OK	2	PHT	4	COD	1	Blood flow	3	<=425%	1	<=425%/COD	2	2d vor Wechsel	2	2.4
8	26	ECC	2	OK	2	PHT	4	COD	1	Blood flow	3	<=425%	1	<=425%/COD	2	1d vor Wechsel	3	2.2
8	26	ECC	2	OK	2	PHT	4	COD	1	Blood flow	3	<=425%	1	<=425%/COD	2	Wechseltag	4	2
8	26	ECC	2	OK	2	PHT	4	COD	1	Blood flow	3	<=425%	1	<=425%/COD	2	1d nach Wechsel	5	1.9
8	26	ECC	2	OK	2	PHT	4	COD	1	Blood flow	3	<=425%	1	<=425%/COD	2	2d nach Wechsel	6	1.4
8	26	ECC	2	OK	2	PHT	4	COD	1	Blood flow	3	<=425%	1	<=425%/COD	2	3d nach Wechsel	7	1.3
8	26	ECC	2	OK	2	PHT	4	COD	1	CO2 Trans	4	<=425%	1	<=425%/COD	2	3d vor Wechsel	1
8	26	ECC	2	OK	2	PHT	4	COD	1	CO2 Trans	4	<=425%	1	<=425%/COD	2	2d vor Wechsel	2	127.2
8	26	ECC	2	OK	2	PHT	4	COD	1	CO2 Trans	4	<=425%	1	<=425%/COD	2	1d vor Wechsel	3	118.8
8	26	ECC	2	OK	2	PHT	4	COD	1	CO2 Trans	4	<=425%	1	<=425%/COD	2	Wechseltag	4	106
8	26	ECC	2	OK	2	PHT	4	COD	1	CO2 Trans	4	<=425%	1	<=425%/COD	2	1d nach Wechsel	5	93.1
8	26	ECC	2	OK	2	PHT	4	COD	1	CO2 Trans	4	<=425%	1	<=425%/COD	2	2d nach Wechsel	6	93.8
8	26	ECC	2	OK	2	PHT	4	COD	1	CO2 Trans	4	<=425%	1	<=425%/COD	2	3d nach Wechsel	7	110.5
8	26	ECC	2	OK	2	PHT	4	COD	1	CRP	5	<=425%	1	<=425%/COD	2	3d vor Wechsel	1
8	26	ECC	2	OK	2	PHT	4	COD	1	CRP	5	<=425%	1	<=425%/COD	2	2d vor Wechsel	2	15
8	26	ECC	2	OK	2	PHT	4	COD	1	CRP	5	<=425%	1	<=425%/COD	2	1d vor Wechsel	3	13
8	26	ECC	2	OK	2	PHT	4	COD	1	CRP	5	<=425%	1	<=425%/COD	2	Wechseltag	4	15
8	26	ECC	2	OK	2	PHT	4	COD	1	CRP	5	<=425%	1	<=425%/COD	2	1d nach Wechsel	5	83
8	26	ECC	2	OK	2	PHT	4	COD	1	CRP	5	<=425%	1	<=425%/COD	2	2d nach Wechsel	6	48
8	26	ECC	2	OK	2	PHT	4	COD	1	CRP	5	<=425%	1	<=425%/COD	2	3d nach Wechsel	7	49
8	26	ECC	2	OK	2	PHT	4	COD	1	D-Dimere	6	<=425%	1	<=425%/COD	2	3d vor Wechsel	1
8	26	ECC	2	OK	2	PHT	4	COD	1	D-Dimere	6	<=425%	1	<=425%/COD	2	2d vor Wechsel	2	7
8	26	ECC	2	OK	2	PHT	4	COD	1	D-Dimere	6	<=425%	1	<=425%/COD	2	1d vor Wechsel	3	8
8	26	ECC	2	OK	2	PHT	4	COD	1	D-Dimere	6	<=425%	1	<=425%/COD	2	Wechseltag	4	9
8	26	ECC	2	OK	2	PHT	4	COD	1	D-Dimere	6	<=425%	1	<=425%/COD	2	1d nach Wechsel	5	7
8	26	ECC	2	OK	2	PHT	4	COD	1	D-Dimere	6	<=425%	1	<=425%/COD	2	2d nach Wechsel	6	2
8	26	ECC	2	OK	2	PHT	4	COD	1	D-Dimere	6	<=425%	1	<=425%/COD	2	3d nach Wechsel	7	2
8	26	ECC	2	OK	2	PHT	4	COD	1	Fa VIII	8	<=425%	1	<=425%/COD	2	3d vor Wechsel	1
8	26	ECC	2	OK	2	PHT	4	COD	1	Fa VIII	8	<=425%	1	<=425%/COD	2	2d vor Wechsel	2
8	26	ECC	2	OK	2	PHT	4	COD	1	Fa VIII	8	<=425%	1	<=425%/COD	2	1d vor Wechsel	3	111
8	26	ECC	2	OK	2	PHT	4	COD	1	Fa VIII	8	<=425%	1	<=425%/COD	2	Wechseltag	4	135
8	26	ECC	2	OK	2	PHT	4	COD	1	Fa VIII	8	<=425%	1	<=425%/COD	2	1d nach Wechsel	5
8	26	ECC	2	OK	2	PHT	4	COD	1	Fa VIII	8	<=425%	1	<=425%/COD	2	2d nach Wechsel	6
8	26	ECC	2	OK	2	PHT	4	COD	1	Fa VIII	8	<=425%	1	<=425%/COD	2	3d nach Wechsel	7	127
8	26	ECC	2	OK	2	PHT	4	COD	1	Fa XIII	9	<=425%	1	<=425%/COD	2	3d vor Wechsel	1
8	26	ECC	2	OK	2	PHT	4	COD	1	Fa XIII	9	<=425%	1	<=425%/COD	2	2d vor Wechsel	2
8	26	ECC	2	OK	2	PHT	4	COD	1	Fa XIII	9	<=425%	1	<=425%/COD	2	1d vor Wechsel	3	35
8	26	ECC	2	OK	2	PHT	4	COD	1	Fa XIII	9	<=425%	1	<=425%/COD	2	Wechseltag	4	37
8	26	ECC	2	OK	2	PHT	4	COD	1	Fa XIII	9	<=425%	1	<=425%/COD	2	1d nach Wechsel	5
8	26	ECC	2	OK	2	PHT	4	COD	1	Fa XIII	9	<=425%	1	<=425%/COD	2	2d nach Wechsel	6
8	26	ECC	2	OK	2	PHT	4	COD	1	Fa XIII	9	<=425%	1	<=425%/COD	2	3d nach Wechsel	7	62
8	26	ECC	2	OK	2	PHT	4	COD	1	fHb	10	<=425%	1	<=425%/COD	2	3d vor Wechsel	1
8	26	ECC	2	OK	2	PHT	4	COD	1	fHb	10	<=425%	1	<=425%/COD	2	2d vor Wechsel	2	42
8	26	ECC	2	OK	2	PHT	4	COD	1	fHb	10	<=425%	1	<=425%/COD	2	1d vor Wechsel	3	45
8	26	ECC	2	OK	2	PHT	4	COD	1	fHb	10	<=425%	1	<=425%/COD	2	Wechseltag	4	134
8	26	ECC	2	OK	2	PHT	4	COD	1	fHb	10	<=425%	1	<=425%/COD	2	1d nach Wechsel	5	95
8	26	ECC	2	OK	2	PHT	4	COD	1	fHb	10	<=425%	1	<=425%/COD	2	2d nach Wechsel	6	50
8	26	ECC	2	OK	2	PHT	4	COD	1	fHb	10	<=425%	1	<=425%/COD	2	3d nach Wechsel	7	80
8	26	ECC	2	OK	2	PHT	4	COD	1	Fibrinogen	11	<=425%	1	<=425%/COD	2	3d vor Wechsel	1
8	26	ECC	2	OK	2	PHT	4	COD	1	Fibrinogen	11	<=425%	1	<=425%/COD	2	2d vor Wechsel	2	110
8	26	ECC	2	OK	2	PHT	4	COD	1	Fibrinogen	11	<=425%	1	<=425%/COD	2	1d vor Wechsel	3	110
8	26	ECC	2	OK	2	PHT	4	COD	1	Fibrinogen	11	<=425%	1	<=425%/COD	2	Wechseltag	4	116
8	26	ECC	2	OK	2	PHT	4	COD	1	Fibrinogen	11	<=425%	1	<=425%/COD	2	1d nach Wechsel	5	169
8	26	ECC	2	OK	2	PHT	4	COD	1	Fibrinogen	11	<=425%	1	<=425%/COD	2	2d nach Wechsel	6	114
8	26	ECC	2	OK	2	PHT	4	COD	1	Fibrinogen	11	<=425%	1	<=425%/COD	2	3d nach Wechsel	7	195
8	26	ECC	2	OK	2	PHT	4	COD	1	Gasflow	12	<=425%	1	<=425%/COD	2	3d vor Wechsel	1
8	26	ECC	2	OK	2	PHT	4	COD	1	Gasflow	12	<=425%	1	<=425%/COD	2	2d vor Wechsel	2	5
8	26	ECC	2	OK	2	PHT	4	COD	1	Gasflow	12	<=425%	1	<=425%/COD	2	1d vor Wechsel	3	4
8	26	ECC	2	OK	2	PHT	4	COD	1	Gasflow	12	<=425%	1	<=425%/COD	2	Wechseltag	4	4
8	26	ECC	2	OK	2	PHT	4	COD	1	Gasflow	12	<=425%	1	<=425%/COD	2	1d nach Wechsel	5	5
8	26	ECC	2	OK	2	PHT	4	COD	1	Gasflow	12	<=425%	1	<=425%/COD	2	2d nach Wechsel	6	5
8	26	ECC	2	OK	2	PHT	4	COD	1	Gasflow	12	<=425%	1	<=425%/COD	2	3d nach Wechsel	7	4
8	26	ECC	2	OK	2	PHT	4	COD	1	Hb	13	<=425%	1	<=425%/COD	2	3d vor Wechsel	1
8	26	ECC	2	OK	2	PHT	4	COD	1	Hb	13	<=425%	1	<=425%/COD	2	2d vor Wechsel	2	9.7
8	26	ECC	2	OK	2	PHT	4	COD	1	Hb	13	<=425%	1	<=425%/COD	2	1d vor Wechsel	3	9
8	26	ECC	2	OK	2	PHT	4	COD	1	Hb	13	<=425%	1	<=425%/COD	2	Wechseltag	4	10.1
8	26	ECC	2	OK	2	PHT	4	COD	1	Hb	13	<=425%	1	<=425%/COD	2	1d nach Wechsel	5	10
8	26	ECC	2	OK	2	PHT	4	COD	1	Hb	13	<=425%	1	<=425%/COD	2	2d nach Wechsel	6	8.6
8	26	ECC	2	OK	2	PHT	4	COD	1	Hb	13	<=425%	1	<=425%/COD	2	3d nach Wechsel	7	12.2
8	26	ECC	2	OK	2	PHT	4	COD	1	LDH	14	<=425%	1	<=425%/COD	2	3d vor Wechsel	1
8	26	ECC	2	OK	2	PHT	4	COD	1	LDH	14	<=425%	1	<=425%/COD	2	2d vor Wechsel	2	705
8	26	ECC	2	OK	2	PHT	4	COD	1	LDH	14	<=425%	1	<=425%/COD	2	1d vor Wechsel	3	665
8	26	ECC	2	OK	2	PHT	4	COD	1	LDH	14	<=425%	1	<=425%/COD	2	Wechseltag	4	900
8	26	ECC	2	OK	2	PHT	4	COD	1	LDH	14	<=425%	1	<=425%/COD	2	1d nach Wechsel	5	867
8	26	ECC	2	OK	2	PHT	4	COD	1	LDH	14	<=425%	1	<=425%/COD	2	2d nach Wechsel	6	711
8	26	ECC	2	OK	2	PHT	4	COD	1	LDH	14	<=425%	1	<=425%/COD	2	3d nach Wechsel	7	691
8	26	ECC	2	OK	2	PHT	4	COD	1	Leukozyten	15	<=425%	1	<=425%/COD	2	3d vor Wechsel	1
8	26	ECC	2	OK	2	PHT	4	COD	1	Leukozyten	15	<=425%	1	<=425%/COD	2	2d vor Wechsel	2	9.5
8	26	ECC	2	OK	2	PHT	4	COD	1	Leukozyten	15	<=425%	1	<=425%/COD	2	1d vor Wechsel	3	8.7
8	26	ECC	2	OK	2	PHT	4	COD	1	Leukozyten	15	<=425%	1	<=425%/COD	2	Wechseltag	4	15
8	26	ECC	2	OK	2	PHT	4	COD	1	Leukozyten	15	<=425%	1	<=425%/COD	2	1d nach Wechsel	5	8.9
8	26	ECC	2	OK	2	PHT	4	COD	1	Leukozyten	15	<=425%	1	<=425%/COD	2	2d nach Wechsel	6	8.9
8	26	ECC	2	OK	2	PHT	4	COD	1	Leukozyten	15	<=425%	1	<=425%/COD	2	3d nach Wechsel	7	9.2
8	26	ECC	2	OK	2	PHT	4	COD	1	NOR	16	<=425%	1	<=425%/COD	2	3d vor Wechsel	1
8	26	ECC	2	OK	2	PHT	4	COD	1	NOR	16	<=425%	1	<=425%/COD	2	2d vor Wechsel	2	0
8	26	ECC	2	OK	2	PHT	4	COD	1	NOR	16	<=425%	1	<=425%/COD	2	1d vor Wechsel	3	0
8	26	ECC	2	OK	2	PHT	4	COD	1	NOR	16	<=425%	1	<=425%/COD	2	Wechseltag	4	0
8	26	ECC	2	OK	2	PHT	4	COD	1	NOR	16	<=425%	1	<=425%/COD	2	1d nach Wechsel	5	0
8	26	ECC	2	OK	2	PHT	4	COD	1	NOR	16	<=425%	1	<=425%/COD	2	2d nach Wechsel	6	0
8	26	ECC	2	OK	2	PHT	4	COD	1	NOR	16	<=425%	1	<=425%/COD	2	3d nach Wechsel	7	0
8	26	ECC	2	OK	2	PHT	4	COD	1	O2 Trans	17	<=425%	1	<=425%/COD	2	3d vor Wechsel	1
8	26	ECC	2	OK	2	PHT	4	COD	1	O2 Trans	17	<=425%	1	<=425%/COD	2	2d vor Wechsel	2	93.6
8	26	ECC	2	OK	2	PHT	4	COD	1	O2 Trans	17	<=425%	1	<=425%/COD	2	1d vor Wechsel	3	83.6
8	26	ECC	2	OK	2	PHT	4	COD	1	O2 Trans	17	<=425%	1	<=425%/COD	2	Wechseltag	4	76
8	26	ECC	2	OK	2	PHT	4	COD	1	O2 Trans	17	<=425%	1	<=425%/COD	2	1d nach Wechsel	5	43.7
8	26	ECC	2	OK	2	PHT	4	COD	1	O2 Trans	17	<=425%	1	<=425%/COD	2	2d nach Wechsel	6	47.6
8	26	ECC	2	OK	2	PHT	4	COD	1	O2 Trans	17	<=425%	1	<=425%/COD	2	3d nach Wechsel	7	62.4
8	26	ECC	2	OK	2	PHT	4	COD	1	pCO2 post MO	18	<=425%	1	<=425%/COD	2	3d vor Wechsel	1
8	26	ECC	2	OK	2	PHT	4	COD	1	pCO2 post MO	18	<=425%	1	<=425%/COD	2	2d vor Wechsel	2	46
8	26	ECC	2	OK	2	PHT	4	COD	1	pCO2 post MO	18	<=425%	1	<=425%/COD	2	1d vor Wechsel	3	46
8	26	ECC	2	OK	2	PHT	4	COD	1	pCO2 post MO	18	<=425%	1	<=425%/COD	2	Wechseltag	4	40
8	26	ECC	2	OK	2	PHT	4	COD	1	pCO2 post MO	18	<=425%	1	<=425%/COD	2	1d nach Wechsel	5	40
8	26	ECC	2	OK	2	PHT	4	COD	1	pCO2 post MO	18	<=425%	1	<=425%/COD	2	2d nach Wechsel	6	28
8	26	ECC	2	OK	2	PHT	4	COD	1	pCO2 post MO	18	<=425%	1	<=425%/COD	2	3d nach Wechsel	7	31
8	26	ECC	2	OK	2	PHT	4	COD	1	pO2 post MO	19	<=425%	1	<=425%/COD	2	3d vor Wechsel	1
8	26	ECC	2	OK	2	PHT	4	COD	1	pO2 post MO	19	<=425%	1	<=425%/COD	2	2d vor Wechsel	2	381
8	26	ECC	2	OK	2	PHT	4	COD	1	pO2 post MO	19	<=425%	1	<=425%/COD	2	1d vor Wechsel	3	416
8	26	ECC	2	OK	2	PHT	4	COD	1	pO2 post MO	19	<=425%	1	<=425%/COD	2	Wechseltag	4	430
8	26	ECC	2	OK	2	PHT	4	COD	1	pO2 post MO	19	<=425%	1	<=425%/COD	2	1d nach Wechsel	5	268
8	26	ECC	2	OK	2	PHT	4	COD	1	pO2 post MO	19	<=425%	1	<=425%/COD	2	2d nach Wechsel	6	451
8	26	ECC	2	OK	2	PHT	4	COD	1	pO2 post MO	19	<=425%	1	<=425%/COD	2	3d nach Wechsel	7	460
8	26	ECC	2	OK	2	PHT	4	COD	1	Thrombozyten	23	<=425%	1	<=425%/COD	2	3d vor Wechsel	1
8	26	ECC	2	OK	2	PHT	4	COD	1	Thrombozyten	23	<=425%	1	<=425%/COD	2	2d vor Wechsel	2	199
8	26	ECC	2	OK	2	PHT	4	COD	1	Thrombozyten	23	<=425%	1	<=425%/COD	2	1d vor Wechsel	3	185
8	26	ECC	2	OK	2	PHT	4	COD	1	Thrombozyten	23	<=425%	1	<=425%/COD	2	Wechseltag	4	186
8	26	ECC	2	OK	2	PHT	4	COD	1	Thrombozyten	23	<=425%	1	<=425%/COD	2	1d nach Wechsel	5	171
8	26	ECC	2	OK	2	PHT	4	COD	1	Thrombozyten	23	<=425%	1	<=425%/COD	2	2d nach Wechsel	6	174
8	26	ECC	2	OK	2	PHT	4	COD	1	Thrombozyten	23	<=425%	1	<=425%/COD	2	3d nach Wechsel	7	182
8	26	ECC	2	OK	2	PHT	4	COD	1	vWF-Ag	24	<=425%	1	<=425%/COD	2	3d vor Wechsel	1
8	26	ECC	2	OK	2	PHT	4	COD	1	vWF-Ag	24	<=425%	1	<=425%/COD	2	2d vor Wechsel	2	290
8	26	ECC	2	OK	2	PHT	4	COD	1	vWF-Ag	24	<=425%	1	<=425%/COD	2	1d vor Wechsel	3	245
8	26	ECC	2	OK	2	PHT	4	COD	1	vWF-Ag	24	<=425%	1	<=425%/COD	2	Wechseltag	4	222
8	26	ECC	2	OK	2	PHT	4	COD	1	vWF-Ag	24	<=425%	1	<=425%/COD	2	1d nach Wechsel	5
8	26	ECC	2	OK	2	PHT	4	COD	1	vWF-Ag	24	<=425%	1	<=425%/COD	2	2d nach Wechsel	6
8	26	ECC	2	OK	2	PHT	4	COD	1	vWF-Ag	24	<=425%	1	<=425%/COD	2	3d nach Wechsel	7	246
8	26	ECC	2	OK	2	PHT	4	COD	1	vWF-Aktivität	25	<=425%	1	<=425%/COD	2	3d vor Wechsel	1
8	26	ECC	2	OK	2	PHT	4	COD	1	vWF-Aktivität	25	<=425%	1	<=425%/COD	2	2d vor Wechsel	2	77
8	26	ECC	2	OK	2	PHT	4	COD	1	vWF-Aktivität	25	<=425%	1	<=425%/COD	2	1d vor Wechsel	3	72
8	26	ECC	2	OK	2	PHT	4	COD	1	vWF-Aktivität	25	<=425%	1	<=425%/COD	2	Wechseltag	4	91
8	26	ECC	2	OK	2	PHT	4	COD	1	vWF-Aktivität	25	<=425%	1	<=425%/COD	2	1d nach Wechsel	5
8	26	ECC	2	OK	2	PHT	4	COD	1	vWF-Aktivität	25	<=425%	1	<=425%/COD	2	2d nach Wechsel	6
8	26	ECC	2	OK	2	PHT	4	COD	1	vWF-Aktivität	25	<=425%	1	<=425%/COD	2	3d nach Wechsel	7	113
9	9	Cardiohelp	1	OK	2	WGT	1	WGT	2	aPTT	1	<=425%	1	<=425%/WGT	1	3d vor Wechsel	1	43
9	9	Cardiohelp	1	OK	2	WGT	1	WGT	2	aPTT	1	<=425%	1	<=425%/WGT	1	2d vor Wechsel	2	40
9	9	Cardiohelp	1	OK	2	WGT	1	WGT	2	aPTT	1	<=425%	1	<=425%/WGT	1	1d vor Wechsel	3	42
9	9	Cardiohelp	1	OK	2	WGT	1	WGT	2	aPTT	1	<=425%	1	<=425%/WGT	1	Wechseltag	4	41
9	9	Cardiohelp	1	OK	2	WGT	1	WGT	2	aPTT	1	<=425%	1	<=425%/WGT	1	1d nach Wechsel	5	38
9	9	Cardiohelp	1	OK	2	WGT	1	WGT	2	aPTT	1	<=425%	1	<=425%/WGT	1	2d nach Wechsel	6	38
9	9	Cardiohelp	1	OK	2	WGT	1	WGT	2	aPTT	1	<=425%	1	<=425%/WGT	1	3d nach Wechsel	7	42
9	9	Cardiohelp	1	OK	2	WGT	1	WGT	2	AT III	2	<=425%	1	<=425%/WGT	1	3d vor Wechsel	1	56
9	9	Cardiohelp	1	OK	2	WGT	1	WGT	2	AT III	2	<=425%	1	<=425%/WGT	1	2d vor Wechsel	2	57
9	9	Cardiohelp	1	OK	2	WGT	1	WGT	2	AT III	2	<=425%	1	<=425%/WGT	1	1d vor Wechsel	3	55
9	9	Cardiohelp	1	OK	2	WGT	1	WGT	2	AT III	2	<=425%	1	<=425%/WGT	1	Wechseltag	4	50
9	9	Cardiohelp	1	OK	2	WGT	1	WGT	2	AT III	2	<=425%	1	<=425%/WGT	1	1d nach Wechsel	5	60
9	9	Cardiohelp	1	OK	2	WGT	1	WGT	2	AT III	2	<=425%	1	<=425%/WGT	1	2d nach Wechsel	6	56
9	9	Cardiohelp	1	OK	2	WGT	1	WGT	2	AT III	2	<=425%	1	<=425%/WGT	1	3d nach Wechsel	7	50
9	9	Cardiohelp	1	OK	2	WGT	1	WGT	2	Blood flow	3	<=425%	1	<=425%/WGT	1	3d vor Wechsel	1	2.5
9	9	Cardiohelp	1	OK	2	WGT	1	WGT	2	Blood flow	3	<=425%	1	<=425%/WGT	1	2d vor Wechsel	2	2.9
9	9	Cardiohelp	1	OK	2	WGT	1	WGT	2	Blood flow	3	<=425%	1	<=425%/WGT	1	1d vor Wechsel	3	2.5
9	9	Cardiohelp	1	OK	2	WGT	1	WGT	2	Blood flow	3	<=425%	1	<=425%/WGT	1	Wechseltag	4	2.6
9	9	Cardiohelp	1	OK	2	WGT	1	WGT	2	Blood flow	3	<=425%	1	<=425%/WGT	1	1d nach Wechsel	5	2.3
9	9	Cardiohelp	1	OK	2	WGT	1	WGT	2	Blood flow	3	<=425%	1	<=425%/WGT	1	2d nach Wechsel	6	2.4
9	9	Cardiohelp	1	OK	2	WGT	1	WGT	2	Blood flow	3	<=425%	1	<=425%/WGT	1	3d nach Wechsel	7	2.1
9	9	Cardiohelp	1	OK	2	WGT	1	WGT	2	CO2 Trans	4	<=425%	1	<=425%/WGT	1	3d vor Wechsel	1	195
9	9	Cardiohelp	1	OK	2	WGT	1	WGT	2	CO2 Trans	4	<=425%	1	<=425%/WGT	1	2d vor Wechsel	2	176.9
9	9	Cardiohelp	1	OK	2	WGT	1	WGT	2	CO2 Trans	4	<=425%	1	<=425%/WGT	1	1d vor Wechsel	3	170
9	9	Cardiohelp	1	OK	2	WGT	1	WGT	2	CO2 Trans	4	<=425%	1	<=425%/WGT	1	Wechseltag	4	241.8
9	9	Cardiohelp	1	OK	2	WGT	1	WGT	2	CO2 Trans	4	<=425%	1	<=425%/WGT	1	1d nach Wechsel	5	154.1
9	9	Cardiohelp	1	OK	2	WGT	1	WGT	2	CO2 Trans	4	<=425%	1	<=425%/WGT	1	2d nach Wechsel	6	192
9	9	Cardiohelp	1	OK	2	WGT	1	WGT	2	CO2 Trans	4	<=425%	1	<=425%/WGT	1	3d nach Wechsel	7	220.5
9	9	Cardiohelp	1	OK	2	WGT	1	WGT	2	CRP	5	<=425%	1	<=425%/WGT	1	3d vor Wechsel	1	250
9	9	Cardiohelp	1	OK	2	WGT	1	WGT	2	CRP	5	<=425%	1	<=425%/WGT	1	2d vor Wechsel	2	180
9	9	Cardiohelp	1	OK	2	WGT	1	WGT	2	CRP	5	<=425%	1	<=425%/WGT	1	1d vor Wechsel	3	181
9	9	Cardiohelp	1	OK	2	WGT	1	WGT	2	CRP	5	<=425%	1	<=425%/WGT	1	Wechseltag	4	207
9	9	Cardiohelp	1	OK	2	WGT	1	WGT	2	CRP	5	<=425%	1	<=425%/WGT	1	1d nach Wechsel	5	213
9	9	Cardiohelp	1	OK	2	WGT	1	WGT	2	CRP	5	<=425%	1	<=425%/WGT	1	2d nach Wechsel	6	208
9	9	Cardiohelp	1	OK	2	WGT	1	WGT	2	CRP	5	<=425%	1	<=425%/WGT	1	3d nach Wechsel	7	206
9	9	Cardiohelp	1	OK	2	WGT	1	WGT	2	D-Dimere	6	<=425%	1	<=425%/WGT	1	3d vor Wechsel	1	19
9	9	Cardiohelp	1	OK	2	WGT	1	WGT	2	D-Dimere	6	<=425%	1	<=425%/WGT	1	2d vor Wechsel	2	25
9	9	Cardiohelp	1	OK	2	WGT	1	WGT	2	D-Dimere	6	<=425%	1	<=425%/WGT	1	1d vor Wechsel	3	30
9	9	Cardiohelp	1	OK	2	WGT	1	WGT	2	D-Dimere	6	<=425%	1	<=425%/WGT	1	Wechseltag	4	20
9	9	Cardiohelp	1	OK	2	WGT	1	WGT	2	D-Dimere	6	<=425%	1	<=425%/WGT	1	1d nach Wechsel	5	16
9	9	Cardiohelp	1	OK	2	WGT	1	WGT	2	D-Dimere	6	<=425%	1	<=425%/WGT	1	2d nach Wechsel	6	18
9	9	Cardiohelp	1	OK	2	WGT	1	WGT	2	D-Dimere	6	<=425%	1	<=425%/WGT	1	3d nach Wechsel	7	18
9	9	Cardiohelp	1	OK	2	WGT	1	WGT	2	Fa VIII	8	<=425%	1	<=425%/WGT	1	3d vor Wechsel	1	310
9	9	Cardiohelp	1	OK	2	WGT	1	WGT	2	Fa VIII	8	<=425%	1	<=425%/WGT	1	2d vor Wechsel	2
9	9	Cardiohelp	1	OK	2	WGT	1	WGT	2	Fa VIII	8	<=425%	1	<=425%/WGT	1	1d vor Wechsel	3
9	9	Cardiohelp	1	OK	2	WGT	1	WGT	2	Fa VIII	8	<=425%	1	<=425%/WGT	1	Wechseltag	4	348
9	9	Cardiohelp	1	OK	2	WGT	1	WGT	2	Fa VIII	8	<=425%	1	<=425%/WGT	1	1d nach Wechsel	5	333
9	9	Cardiohelp	1	OK	2	WGT	1	WGT	2	Fa VIII	8	<=425%	1	<=425%/WGT	1	2d nach Wechsel	6
9	9	Cardiohelp	1	OK	2	WGT	1	WGT	2	Fa VIII	8	<=425%	1	<=425%/WGT	1	3d nach Wechsel	7	309
9	9	Cardiohelp	1	OK	2	WGT	1	WGT	2	Fa XIII	9	<=425%	1	<=425%/WGT	1	3d vor Wechsel	1	37
9	9	Cardiohelp	1	OK	2	WGT	1	WGT	2	Fa XIII	9	<=425%	1	<=425%/WGT	1	2d vor Wechsel	2
9	9	Cardiohelp	1	OK	2	WGT	1	WGT	2	Fa XIII	9	<=425%	1	<=425%/WGT	1	1d vor Wechsel	3
9	9	Cardiohelp	1	OK	2	WGT	1	WGT	2	Fa XIII	9	<=425%	1	<=425%/WGT	1	Wechseltag	4	65
9	9	Cardiohelp	1	OK	2	WGT	1	WGT	2	Fa XIII	9	<=425%	1	<=425%/WGT	1	1d nach Wechsel	5	57
9	9	Cardiohelp	1	OK	2	WGT	1	WGT	2	Fa XIII	9	<=425%	1	<=425%/WGT	1	2d nach Wechsel	6
9	9	Cardiohelp	1	OK	2	WGT	1	WGT	2	Fa XIII	9	<=425%	1	<=425%/WGT	1	3d nach Wechsel	7	121
9	9	Cardiohelp	1	OK	2	WGT	1	WGT	2	fHb	10	<=425%	1	<=425%/WGT	1	3d vor Wechsel	1	31
9	9	Cardiohelp	1	OK	2	WGT	1	WGT	2	fHb	10	<=425%	1	<=425%/WGT	1	2d vor Wechsel	2	40
9	9	Cardiohelp	1	OK	2	WGT	1	WGT	2	fHb	10	<=425%	1	<=425%/WGT	1	1d vor Wechsel	3	55
9	9	Cardiohelp	1	OK	2	WGT	1	WGT	2	fHb	10	<=425%	1	<=425%/WGT	1	Wechseltag	4	28
9	9	Cardiohelp	1	OK	2	WGT	1	WGT	2	fHb	10	<=425%	1	<=425%/WGT	1	1d nach Wechsel	5	33
9	9	Cardiohelp	1	OK	2	WGT	1	WGT	2	fHb	10	<=425%	1	<=425%/WGT	1	2d nach Wechsel	6	28
9	9	Cardiohelp	1	OK	2	WGT	1	WGT	2	fHb	10	<=425%	1	<=425%/WGT	1	3d nach Wechsel	7	37
9	9	Cardiohelp	1	OK	2	WGT	1	WGT	2	Fibrinogen	11	<=425%	1	<=425%/WGT	1	3d vor Wechsel	1	755
9	9	Cardiohelp	1	OK	2	WGT	1	WGT	2	Fibrinogen	11	<=425%	1	<=425%/WGT	1	2d vor Wechsel	2	621
9	9	Cardiohelp	1	OK	2	WGT	1	WGT	2	Fibrinogen	11	<=425%	1	<=425%/WGT	1	1d vor Wechsel	3	516
9	9	Cardiohelp	1	OK	2	WGT	1	WGT	2	Fibrinogen	11	<=425%	1	<=425%/WGT	1	Wechseltag	4	433
9	9	Cardiohelp	1	OK	2	WGT	1	WGT	2	Fibrinogen	11	<=425%	1	<=425%/WGT	1	1d nach Wechsel	5	425
9	9	Cardiohelp	1	OK	2	WGT	1	WGT	2	Fibrinogen	11	<=425%	1	<=425%/WGT	1	2d nach Wechsel	6	412
9	9	Cardiohelp	1	OK	2	WGT	1	WGT	2	Fibrinogen	11	<=425%	1	<=425%/WGT	1	3d nach Wechsel	7	449
9	9	Cardiohelp	1	OK	2	WGT	1	WGT	2	Gasflow	12	<=425%	1	<=425%/WGT	1	3d vor Wechsel	1	5
9	9	Cardiohelp	1	OK	2	WGT	1	WGT	2	Gasflow	12	<=425%	1	<=425%/WGT	1	2d vor Wechsel	2	5
9	9	Cardiohelp	1	OK	2	WGT	1	WGT	2	Gasflow	12	<=425%	1	<=425%/WGT	1	1d vor Wechsel	3	5
9	9	Cardiohelp	1	OK	2	WGT	1	WGT	2	Gasflow	12	<=425%	1	<=425%/WGT	1	Wechseltag	4	10
9	9	Cardiohelp	1	OK	2	WGT	1	WGT	2	Gasflow	12	<=425%	1	<=425%/WGT	1	1d nach Wechsel	5	6
9	9	Cardiohelp	1	OK	2	WGT	1	WGT	2	Gasflow	12	<=425%	1	<=425%/WGT	1	2d nach Wechsel	6	4
9	9	Cardiohelp	1	OK	2	WGT	1	WGT	2	Gasflow	12	<=425%	1	<=425%/WGT	1	3d nach Wechsel	7	5
9	9	Cardiohelp	1	OK	2	WGT	1	WGT	2	Hb	13	<=425%	1	<=425%/WGT	1	3d vor Wechsel	1	9.7
9	9	Cardiohelp	1	OK	2	WGT	1	WGT	2	Hb	13	<=425%	1	<=425%/WGT	1	2d vor Wechsel	2	7.7
9	9	Cardiohelp	1	OK	2	WGT	1	WGT	2	Hb	13	<=425%	1	<=425%/WGT	1	1d vor Wechsel	3	8.2
9	9	Cardiohelp	1	OK	2	WGT	1	WGT	2	Hb	13	<=425%	1	<=425%/WGT	1	Wechseltag	4	8.4
9	9	Cardiohelp	1	OK	2	WGT	1	WGT	2	Hb	13	<=425%	1	<=425%/WGT	1	1d nach Wechsel	5	9.6
9	9	Cardiohelp	1	OK	2	WGT	1	WGT	2	Hb	13	<=425%	1	<=425%/WGT	1	2d nach Wechsel	6	8.9
9	9	Cardiohelp	1	OK	2	WGT	1	WGT	2	Hb	13	<=425%	1	<=425%/WGT	1	3d nach Wechsel	7	11.1
9	9	Cardiohelp	1	OK	2	WGT	1	WGT	2	LDH	14	<=425%	1	<=425%/WGT	1	3d vor Wechsel	1	526
9	9	Cardiohelp	1	OK	2	WGT	1	WGT	2	LDH	14	<=425%	1	<=425%/WGT	1	2d vor Wechsel	2	612
9	9	Cardiohelp	1	OK	2	WGT	1	WGT	2	LDH	14	<=425%	1	<=425%/WGT	1	1d vor Wechsel	3	558
9	9	Cardiohelp	1	OK	2	WGT	1	WGT	2	LDH	14	<=425%	1	<=425%/WGT	1	Wechseltag	4	545
9	9	Cardiohelp	1	OK	2	WGT	1	WGT	2	LDH	14	<=425%	1	<=425%/WGT	1	1d nach Wechsel	5	477
9	9	Cardiohelp	1	OK	2	WGT	1	WGT	2	LDH	14	<=425%	1	<=425%/WGT	1	2d nach Wechsel	6	467
9	9	Cardiohelp	1	OK	2	WGT	1	WGT	2	LDH	14	<=425%	1	<=425%/WGT	1	3d nach Wechsel	7	395
9	9	Cardiohelp	1	OK	2	WGT	1	WGT	2	Leukozyten	15	<=425%	1	<=425%/WGT	1	3d vor Wechsel	1	4.6
9	9	Cardiohelp	1	OK	2	WGT	1	WGT	2	Leukozyten	15	<=425%	1	<=425%/WGT	1	2d vor Wechsel	2	6.6
9	9	Cardiohelp	1	OK	2	WGT	1	WGT	2	Leukozyten	15	<=425%	1	<=425%/WGT	1	1d vor Wechsel	3	8.7
9	9	Cardiohelp	1	OK	2	WGT	1	WGT	2	Leukozyten	15	<=425%	1	<=425%/WGT	1	Wechseltag	4	12.7
9	9	Cardiohelp	1	OK	2	WGT	1	WGT	2	Leukozyten	15	<=425%	1	<=425%/WGT	1	1d nach Wechsel	5	13.1
9	9	Cardiohelp	1	OK	2	WGT	1	WGT	2	Leukozyten	15	<=425%	1	<=425%/WGT	1	2d nach Wechsel	6	12.7
9	9	Cardiohelp	1	OK	2	WGT	1	WGT	2	Leukozyten	15	<=425%	1	<=425%/WGT	1	3d nach Wechsel	7	10.1
9	9	Cardiohelp	1	OK	2	WGT	1	WGT	2	NOR	16	<=425%	1	<=425%/WGT	1	3d vor Wechsel	1	0
9	9	Cardiohelp	1	OK	2	WGT	1	WGT	2	NOR	16	<=425%	1	<=425%/WGT	1	2d vor Wechsel	2	0.0888889
9	9	Cardiohelp	1	OK	2	WGT	1	WGT	2	NOR	16	<=425%	1	<=425%/WGT	1	1d vor Wechsel	3	0.0888889
9	9	Cardiohelp	1	OK	2	WGT	1	WGT	2	NOR	16	<=425%	1	<=425%/WGT	1	Wechseltag	4	0.4
9	9	Cardiohelp	1	OK	2	WGT	1	WGT	2	NOR	16	<=425%	1	<=425%/WGT	1	1d nach Wechsel	5	0.0444444
9	9	Cardiohelp	1	OK	2	WGT	1	WGT	2	NOR	16	<=425%	1	<=425%/WGT	1	2d nach Wechsel	6	0.133333
9	9	Cardiohelp	1	OK	2	WGT	1	WGT	2	NOR	16	<=425%	1	<=425%/WGT	1	3d nach Wechsel	7	0
9	9	Cardiohelp	1	OK	2	WGT	1	WGT	2	O2 Trans	17	<=425%	1	<=425%/WGT	1	3d vor Wechsel	1	140
9	9	Cardiohelp	1	OK	2	WGT	1	WGT	2	O2 Trans	17	<=425%	1	<=425%/WGT	1	2d vor Wechsel	2	150.8
9	9	Cardiohelp	1	OK	2	WGT	1	WGT	2	O2 Trans	17	<=425%	1	<=425%/WGT	1	1d vor Wechsel	3	125
9	9	Cardiohelp	1	OK	2	WGT	1	WGT	2	O2 Trans	17	<=425%	1	<=425%/WGT	1	Wechseltag	4	137.8
9	9	Cardiohelp	1	OK	2	WGT	1	WGT	2	O2 Trans	17	<=425%	1	<=425%/WGT	1	1d nach Wechsel	5	112.7
9	9	Cardiohelp	1	OK	2	WGT	1	WGT	2	O2 Trans	17	<=425%	1	<=425%/WGT	1	2d nach Wechsel	6	98.4
9	9	Cardiohelp	1	OK	2	WGT	1	WGT	2	O2 Trans	17	<=425%	1	<=425%/WGT	1	3d nach Wechsel	7	136.5
9	9	Cardiohelp	1	OK	2	WGT	1	WGT	2	pCO2 post MO	18	<=425%	1	<=425%/WGT	1	3d vor Wechsel	1	29
9	9	Cardiohelp	1	OK	2	WGT	1	WGT	2	pCO2 post MO	18	<=425%	1	<=425%/WGT	1	2d vor Wechsel	2	29
9	9	Cardiohelp	1	OK	2	WGT	1	WGT	2	pCO2 post MO	18	<=425%	1	<=425%/WGT	1	1d vor Wechsel	3	30
9	9	Cardiohelp	1	OK	2	WGT	1	WGT	2	pCO2 post MO	18	<=425%	1	<=425%/WGT	1	Wechseltag	4	35
9	9	Cardiohelp	1	OK	2	WGT	1	WGT	2	pCO2 post MO	18	<=425%	1	<=425%/WGT	1	1d nach Wechsel	5	27
9	9	Cardiohelp	1	OK	2	WGT	1	WGT	2	pCO2 post MO	18	<=425%	1	<=425%/WGT	1	2d nach Wechsel	6	32
9	9	Cardiohelp	1	OK	2	WGT	1	WGT	2	pCO2 post MO	18	<=425%	1	<=425%/WGT	1	3d nach Wechsel	7	26
9	9	Cardiohelp	1	OK	2	WGT	1	WGT	2	pO2 post MO	19	<=425%	1	<=425%/WGT	1	3d vor Wechsel	1	503
9	9	Cardiohelp	1	OK	2	WGT	1	WGT	2	pO2 post MO	19	<=425%	1	<=425%/WGT	1	2d vor Wechsel	2	530
9	9	Cardiohelp	1	OK	2	WGT	1	WGT	2	pO2 post MO	19	<=425%	1	<=425%/WGT	1	1d vor Wechsel	3	481
9	9	Cardiohelp	1	OK	2	WGT	1	WGT	2	pO2 post MO	19	<=425%	1	<=425%/WGT	1	Wechseltag	4	410
9	9	Cardiohelp	1	OK	2	WGT	1	WGT	2	pO2 post MO	19	<=425%	1	<=425%/WGT	1	1d nach Wechsel	5	423
9	9	Cardiohelp	1	OK	2	WGT	1	WGT	2	pO2 post MO	19	<=425%	1	<=425%/WGT	1	2d nach Wechsel	6	247
9	9	Cardiohelp	1	OK	2	WGT	1	WGT	2	pO2 post MO	19	<=425%	1	<=425%/WGT	1	3d nach Wechsel	7	328
9	9	Cardiohelp	1	OK	2	WGT	1	WGT	2	Thrombozyten	23	<=425%	1	<=425%/WGT	1	3d vor Wechsel	1	27
9	9	Cardiohelp	1	OK	2	WGT	1	WGT	2	Thrombozyten	23	<=425%	1	<=425%/WGT	1	2d vor Wechsel	2	25
9	9	Cardiohelp	1	OK	2	WGT	1	WGT	2	Thrombozyten	23	<=425%	1	<=425%/WGT	1	1d vor Wechsel	3	17
9	9	Cardiohelp	1	OK	2	WGT	1	WGT	2	Thrombozyten	23	<=425%	1	<=425%/WGT	1	Wechseltag	4	32
9	9	Cardiohelp	1	OK	2	WGT	1	WGT	2	Thrombozyten	23	<=425%	1	<=425%/WGT	1	1d nach Wechsel	5	22
9	9	Cardiohelp	1	OK	2	WGT	1	WGT	2	Thrombozyten	23	<=425%	1	<=425%/WGT	1	2d nach Wechsel	6	35
9	9	Cardiohelp	1	OK	2	WGT	1	WGT	2	Thrombozyten	23	<=425%	1	<=425%/WGT	1	3d nach Wechsel	7	19
9	9	Cardiohelp	1	OK	2	WGT	1	WGT	2	vWF-Ag	24	<=425%	1	<=425%/WGT	1	3d vor Wechsel	1	413
9	9	Cardiohelp	1	OK	2	WGT	1	WGT	2	vWF-Ag	24	<=425%	1	<=425%/WGT	1	2d vor Wechsel	2
9	9	Cardiohelp	1	OK	2	WGT	1	WGT	2	vWF-Ag	24	<=425%	1	<=425%/WGT	1	1d vor Wechsel	3
9	9	Cardiohelp	1	OK	2	WGT	1	WGT	2	vWF-Ag	24	<=425%	1	<=425%/WGT	1	Wechseltag	4	425
9	9	Cardiohelp	1	OK	2	WGT	1	WGT	2	vWF-Ag	24	<=425%	1	<=425%/WGT	1	1d nach Wechsel	5	417
9	9	Cardiohelp	1	OK	2	WGT	1	WGT	2	vWF-Ag	24	<=425%	1	<=425%/WGT	1	2d nach Wechsel	6
9	9	Cardiohelp	1	OK	2	WGT	1	WGT	2	vWF-Ag	24	<=425%	1	<=425%/WGT	1	3d nach Wechsel	7	489
9	9	Cardiohelp	1	OK	2	WGT	1	WGT	2	vWF-Aktivität	25	<=425%	1	<=425%/WGT	1	3d vor Wechsel	1	216
9	9	Cardiohelp	1	OK	2	WGT	1	WGT	2	vWF-Aktivität	25	<=425%	1	<=425%/WGT	1	2d vor Wechsel	2
9	9	Cardiohelp	1	OK	2	WGT	1	WGT	2	vWF-Aktivität	25	<=425%	1	<=425%/WGT	1	1d vor Wechsel	3
9	9	Cardiohelp	1	OK	2	WGT	1	WGT	2	vWF-Aktivität	25	<=425%	1	<=425%/WGT	1	Wechseltag	4	261
9	9	Cardiohelp	1	OK	2	WGT	1	WGT	2	vWF-Aktivität	25	<=425%	1	<=425%/WGT	1	1d nach Wechsel	5	270
9	9	Cardiohelp	1	OK	2	WGT	1	WGT	2	vWF-Aktivität	25	<=425%	1	<=425%/WGT	1	2d nach Wechsel	6
9	9	Cardiohelp	1	OK	2	WGT	1	WGT	2	vWF-Aktivität	25	<=425%	1	<=425%/WGT	1	3d nach Wechsel	7	238
10	8	PLS	6	Verstorben	0	WGT	1	WGT	2	aPTT	1	<=425%	1	<=425%/WGT	1	3d vor Wechsel	1	66
10	8	PLS	6	Verstorben	0	WGT	1	WGT	2	aPTT	1	<=425%	1	<=425%/WGT	1	2d vor Wechsel	2	68
10	8	PLS	6	Verstorben	0	WGT	1	WGT	2	aPTT	1	<=425%	1	<=425%/WGT	1	1d vor Wechsel	3	54
10	8	PLS	6	Verstorben	0	WGT	1	WGT	2	aPTT	1	<=425%	1	<=425%/WGT	1	Wechseltag	4	60
10	8	PLS	6	Verstorben	0	WGT	1	WGT	2	aPTT	1	<=425%	1	<=425%/WGT	1	1d nach Wechsel	5	58
10	8	PLS	6	Verstorben	0	WGT	1	WGT	2	aPTT	1	<=425%	1	<=425%/WGT	1	2d nach Wechsel	6	57
10	8	PLS	6	Verstorben	0	WGT	1	WGT	2	aPTT	1	<=425%	1	<=425%/WGT	1	3d nach Wechsel	7	66
10	8	PLS	6	Verstorben	0	WGT	1	WGT	2	AT III	2	<=425%	1	<=425%/WGT	1	3d vor Wechsel	1	95
10	8	PLS	6	Verstorben	0	WGT	1	WGT	2	AT III	2	<=425%	1	<=425%/WGT	1	2d vor Wechsel	2	95
10	8	PLS	6	Verstorben	0	WGT	1	WGT	2	AT III	2	<=425%	1	<=425%/WGT	1	1d vor Wechsel	3	104
10	8	PLS	6	Verstorben	0	WGT	1	WGT	2	AT III	2	<=425%	1	<=425%/WGT	1	Wechseltag	4	99
10	8	PLS	6	Verstorben	0	WGT	1	WGT	2	AT III	2	<=425%	1	<=425%/WGT	1	1d nach Wechsel	5	98
10	8	PLS	6	Verstorben	0	WGT	1	WGT	2	AT III	2	<=425%	1	<=425%/WGT	1	2d nach Wechsel	6	93
10	8	PLS	6	Verstorben	0	WGT	1	WGT	2	AT III	2	<=425%	1	<=425%/WGT	1	3d nach Wechsel	7	99
10	8	PLS	6	Verstorben	0	WGT	1	WGT	2	Blood flow	3	<=425%	1	<=425%/WGT	1	3d vor Wechsel	1	3.7
10	8	PLS	6	Verstorben	0	WGT	1	WGT	2	Blood flow	3	<=425%	1	<=425%/WGT	1	2d vor Wechsel	2	4
10	8	PLS	6	Verstorben	0	WGT	1	WGT	2	Blood flow	3	<=425%	1	<=425%/WGT	1	1d vor Wechsel	3	3.7
10	8	PLS	6	Verstorben	0	WGT	1	WGT	2	Blood flow	3	<=425%	1	<=425%/WGT	1	Wechseltag	4	4.1
10	8	PLS	6	Verstorben	0	WGT	1	WGT	2	Blood flow	3	<=425%	1	<=425%/WGT	1	1d nach Wechsel	5	4
10	8	PLS	6	Verstorben	0	WGT	1	WGT	2	Blood flow	3	<=425%	1	<=425%/WGT	1	2d nach Wechsel	6	3.9
10	8	PLS	6	Verstorben	0	WGT	1	WGT	2	Blood flow	3	<=425%	1	<=425%/WGT	1	3d nach Wechsel	7	4.2
10	8	PLS	6	Verstorben	0	WGT	1	WGT	2	CO2 Trans	4	<=425%	1	<=425%/WGT	1	3d vor Wechsel	1	203.5
10	8	PLS	6	Verstorben	0	WGT	1	WGT	2	CO2 Trans	4	<=425%	1	<=425%/WGT	1	2d vor Wechsel	2	208
10	8	PLS	6	Verstorben	0	WGT	1	WGT	2	CO2 Trans	4	<=425%	1	<=425%/WGT	1	1d vor Wechsel	3	240.5
10	8	PLS	6	Verstorben	0	WGT	1	WGT	2	CO2 Trans	4	<=425%	1	<=425%/WGT	1	Wechseltag	4	192.7
10	8	PLS	6	Verstorben	0	WGT	1	WGT	2	CO2 Trans	4	<=425%	1	<=425%/WGT	1	1d nach Wechsel	5	208
10	8	PLS	6	Verstorben	0	WGT	1	WGT	2	CO2 Trans	4	<=425%	1	<=425%/WGT	1	2d nach Wechsel	6	171.6
10	8	PLS	6	Verstorben	0	WGT	1	WGT	2	CO2 Trans	4	<=425%	1	<=425%/WGT	1	3d nach Wechsel	7	214.2
10	8	PLS	6	Verstorben	0	WGT	1	WGT	2	CRP	5	<=425%	1	<=425%/WGT	1	3d vor Wechsel	1	224
10	8	PLS	6	Verstorben	0	WGT	1	WGT	2	CRP	5	<=425%	1	<=425%/WGT	1	2d vor Wechsel	2	187
10	8	PLS	6	Verstorben	0	WGT	1	WGT	2	CRP	5	<=425%	1	<=425%/WGT	1	1d vor Wechsel	3	186
10	8	PLS	6	Verstorben	0	WGT	1	WGT	2	CRP	5	<=425%	1	<=425%/WGT	1	Wechseltag	4	218
10	8	PLS	6	Verstorben	0	WGT	1	WGT	2	CRP	5	<=425%	1	<=425%/WGT	1	1d nach Wechsel	5	274
10	8	PLS	6	Verstorben	0	WGT	1	WGT	2	CRP	5	<=425%	1	<=425%/WGT	1	2d nach Wechsel	6	380
10	8	PLS	6	Verstorben	0	WGT	1	WGT	2	CRP	5	<=425%	1	<=425%/WGT	1	3d nach Wechsel	7	285
10	8	PLS	6	Verstorben	0	WGT	1	WGT	2	D-Dimere	6	<=425%	1	<=425%/WGT	1	3d vor Wechsel	1	34
10	8	PLS	6	Verstorben	0	WGT	1	WGT	2	D-Dimere	6	<=425%	1	<=425%/WGT	1	2d vor Wechsel	2	34
10	8	PLS	6	Verstorben	0	WGT	1	WGT	2	D-Dimere	6	<=425%	1	<=425%/WGT	1	1d vor Wechsel	3	34
10	8	PLS	6	Verstorben	0	WGT	1	WGT	2	D-Dimere	6	<=425%	1	<=425%/WGT	1	Wechseltag	4	35
10	8	PLS	6	Verstorben	0	WGT	1	WGT	2	D-Dimere	6	<=425%	1	<=425%/WGT	1	1d nach Wechsel	5	27
10	8	PLS	6	Verstorben	0	WGT	1	WGT	2	D-Dimere	6	<=425%	1	<=425%/WGT	1	2d nach Wechsel	6	7
10	8	PLS	6	Verstorben	0	WGT	1	WGT	2	D-Dimere	6	<=425%	1	<=425%/WGT	1	3d nach Wechsel	7	6
10	8	PLS	6	Verstorben	0	WGT	1	WGT	2	Fa VIII	8	<=425%	1	<=425%/WGT	1	3d vor Wechsel	1	196
10	8	PLS	6	Verstorben	0	WGT	1	WGT	2	Fa VIII	8	<=425%	1	<=425%/WGT	1	2d vor Wechsel	2
10	8	PLS	6	Verstorben	0	WGT	1	WGT	2	Fa VIII	8	<=425%	1	<=425%/WGT	1	1d vor Wechsel	3
10	8	PLS	6	Verstorben	0	WGT	1	WGT	2	Fa VIII	8	<=425%	1	<=425%/WGT	1	Wechseltag	4	334
10	8	PLS	6	Verstorben	0	WGT	1	WGT	2	Fa VIII	8	<=425%	1	<=425%/WGT	1	1d nach Wechsel	5
10	8	PLS	6	Verstorben	0	WGT	1	WGT	2	Fa VIII	8	<=425%	1	<=425%/WGT	1	2d nach Wechsel	6
10	8	PLS	6	Verstorben	0	WGT	1	WGT	2	Fa VIII	8	<=425%	1	<=425%/WGT	1	3d nach Wechsel	7	352
10	8	PLS	6	Verstorben	0	WGT	1	WGT	2	Fa XIII	9	<=425%	1	<=425%/WGT	1	3d vor Wechsel	1	61
10	8	PLS	6	Verstorben	0	WGT	1	WGT	2	Fa XIII	9	<=425%	1	<=425%/WGT	1	2d vor Wechsel	2
10	8	PLS	6	Verstorben	0	WGT	1	WGT	2	Fa XIII	9	<=425%	1	<=425%/WGT	1	1d vor Wechsel	3
10	8	PLS	6	Verstorben	0	WGT	1	WGT	2	Fa XIII	9	<=425%	1	<=425%/WGT	1	Wechseltag	4	42
10	8	PLS	6	Verstorben	0	WGT	1	WGT	2	Fa XIII	9	<=425%	1	<=425%/WGT	1	1d nach Wechsel	5
10	8	PLS	6	Verstorben	0	WGT	1	WGT	2	Fa XIII	9	<=425%	1	<=425%/WGT	1	2d nach Wechsel	6
10	8	PLS	6	Verstorben	0	WGT	1	WGT	2	Fa XIII	9	<=425%	1	<=425%/WGT	1	3d nach Wechsel	7	57
10	8	PLS	6	Verstorben	0	WGT	1	WGT	2	fHb	10	<=425%	1	<=425%/WGT	1	3d vor Wechsel	1	41
10	8	PLS	6	Verstorben	0	WGT	1	WGT	2	fHb	10	<=425%	1	<=425%/WGT	1	2d vor Wechsel	2	29
10	8	PLS	6	Verstorben	0	WGT	1	WGT	2	fHb	10	<=425%	1	<=425%/WGT	1	1d vor Wechsel	3	28
10	8	PLS	6	Verstorben	0	WGT	1	WGT	2	fHb	10	<=425%	1	<=425%/WGT	1	Wechseltag	4	35
10	8	PLS	6	Verstorben	0	WGT	1	WGT	2	fHb	10	<=425%	1	<=425%/WGT	1	1d nach Wechsel	5	43
10	8	PLS	6	Verstorben	0	WGT	1	WGT	2	fHb	10	<=425%	1	<=425%/WGT	1	2d nach Wechsel	6	36
10	8	PLS	6	Verstorben	0	WGT	1	WGT	2	fHb	10	<=425%	1	<=425%/WGT	1	3d nach Wechsel	7	31
10	8	PLS	6	Verstorben	0	WGT	1	WGT	2	Fibrinogen	11	<=425%	1	<=425%/WGT	1	3d vor Wechsel	1	578
10	8	PLS	6	Verstorben	0	WGT	1	WGT	2	Fibrinogen	11	<=425%	1	<=425%/WGT	1	2d vor Wechsel	2	599
10	8	PLS	6	Verstorben	0	WGT	1	WGT	2	Fibrinogen	11	<=425%	1	<=425%/WGT	1	1d vor Wechsel	3	557
10	8	PLS	6	Verstorben	0	WGT	1	WGT	2	Fibrinogen	11	<=425%	1	<=425%/WGT	1	Wechseltag	4	549
10	8	PLS	6	Verstorben	0	WGT	1	WGT	2	Fibrinogen	11	<=425%	1	<=425%/WGT	1	1d nach Wechsel	5	581
10	8	PLS	6	Verstorben	0	WGT	1	WGT	2	Fibrinogen	11	<=425%	1	<=425%/WGT	1	2d nach Wechsel	6	668
10	8	PLS	6	Verstorben	0	WGT	1	WGT	2	Fibrinogen	11	<=425%	1	<=425%/WGT	1	3d nach Wechsel	7	622
10	8	PLS	6	Verstorben	0	WGT	1	WGT	2	Gasflow	12	<=425%	1	<=425%/WGT	1	3d vor Wechsel	1	6
10	8	PLS	6	Verstorben	0	WGT	1	WGT	2	Gasflow	12	<=425%	1	<=425%/WGT	1	2d vor Wechsel	2	7
10	8	PLS	6	Verstorben	0	WGT	1	WGT	2	Gasflow	12	<=425%	1	<=425%/WGT	1	1d vor Wechsel	3	8
10	8	PLS	6	Verstorben	0	WGT	1	WGT	2	Gasflow	12	<=425%	1	<=425%/WGT	1	Wechseltag	4	10
10	8	PLS	6	Verstorben	0	WGT	1	WGT	2	Gasflow	12	<=425%	1	<=425%/WGT	1	1d nach Wechsel	5	7
10	8	PLS	6	Verstorben	0	WGT	1	WGT	2	Gasflow	12	<=425%	1	<=425%/WGT	1	2d nach Wechsel	6	6
10	8	PLS	6	Verstorben	0	WGT	1	WGT	2	Gasflow	12	<=425%	1	<=425%/WGT	1	3d nach Wechsel	7	6
10	8	PLS	6	Verstorben	0	WGT	1	WGT	2	Hb	13	<=425%	1	<=425%/WGT	1	3d vor Wechsel	1	8.8
10	8	PLS	6	Verstorben	0	WGT	1	WGT	2	Hb	13	<=425%	1	<=425%/WGT	1	2d vor Wechsel	2	8.7
10	8	PLS	6	Verstorben	0	WGT	1	WGT	2	Hb	13	<=425%	1	<=425%/WGT	1	1d vor Wechsel	3	9.4
10	8	PLS	6	Verstorben	0	WGT	1	WGT	2	Hb	13	<=425%	1	<=425%/WGT	1	Wechseltag	4	9.6
10	8	PLS	6	Verstorben	0	WGT	1	WGT	2	Hb	13	<=425%	1	<=425%/WGT	1	1d nach Wechsel	5	10.2
10	8	PLS	6	Verstorben	0	WGT	1	WGT	2	Hb	13	<=425%	1	<=425%/WGT	1	2d nach Wechsel	6	9.4
10	8	PLS	6	Verstorben	0	WGT	1	WGT	2	Hb	13	<=425%	1	<=425%/WGT	1	3d nach Wechsel	7	7.6
10	8	PLS	6	Verstorben	0	WGT	1	WGT	2	LDH	14	<=425%	1	<=425%/WGT	1	3d vor Wechsel	1	438
10	8	PLS	6	Verstorben	0	WGT	1	WGT	2	LDH	14	<=425%	1	<=425%/WGT	1	2d vor Wechsel	2	431
10	8	PLS	6	Verstorben	0	WGT	1	WGT	2	LDH	14	<=425%	1	<=425%/WGT	1	1d vor Wechsel	3	386
10	8	PLS	6	Verstorben	0	WGT	1	WGT	2	LDH	14	<=425%	1	<=425%/WGT	1	Wechseltag	4	419
10	8	PLS	6	Verstorben	0	WGT	1	WGT	2	LDH	14	<=425%	1	<=425%/WGT	1	1d nach Wechsel	5	421
10	8	PLS	6	Verstorben	0	WGT	1	WGT	2	LDH	14	<=425%	1	<=425%/WGT	1	2d nach Wechsel	6	429
10	8	PLS	6	Verstorben	0	WGT	1	WGT	2	LDH	14	<=425%	1	<=425%/WGT	1	3d nach Wechsel	7	403
10	8	PLS	6	Verstorben	0	WGT	1	WGT	2	Leukozyten	15	<=425%	1	<=425%/WGT	1	3d vor Wechsel	1	10
10	8	PLS	6	Verstorben	0	WGT	1	WGT	2	Leukozyten	15	<=425%	1	<=425%/WGT	1	2d vor Wechsel	2	12.5
10	8	PLS	6	Verstorben	0	WGT	1	WGT	2	Leukozyten	15	<=425%	1	<=425%/WGT	1	1d vor Wechsel	3	15
10	8	PLS	6	Verstorben	0	WGT	1	WGT	2	Leukozyten	15	<=425%	1	<=425%/WGT	1	Wechseltag	4	18
10	8	PLS	6	Verstorben	0	WGT	1	WGT	2	Leukozyten	15	<=425%	1	<=425%/WGT	1	1d nach Wechsel	5	19.7
10	8	PLS	6	Verstorben	0	WGT	1	WGT	2	Leukozyten	15	<=425%	1	<=425%/WGT	1	2d nach Wechsel	6	24
10	8	PLS	6	Verstorben	0	WGT	1	WGT	2	Leukozyten	15	<=425%	1	<=425%/WGT	1	3d nach Wechsel	7	19.8
10	8	PLS	6	Verstorben	0	WGT	1	WGT	2	NOR	16	<=425%	1	<=425%/WGT	1	3d vor Wechsel	1	0
10	8	PLS	6	Verstorben	0	WGT	1	WGT	2	NOR	16	<=425%	1	<=425%/WGT	1	2d vor Wechsel	2	0
10	8	PLS	6	Verstorben	0	WGT	1	WGT	2	NOR	16	<=425%	1	<=425%/WGT	1	1d vor Wechsel	3	0
10	8	PLS	6	Verstorben	0	WGT	1	WGT	2	NOR	16	<=425%	1	<=425%/WGT	1	Wechseltag	4	0.0175439
10	8	PLS	6	Verstorben	0	WGT	1	WGT	2	NOR	16	<=425%	1	<=425%/WGT	1	1d nach Wechsel	5	0.0175439
10	8	PLS	6	Verstorben	0	WGT	1	WGT	2	NOR	16	<=425%	1	<=425%/WGT	1	2d nach Wechsel	6	0.0175439
10	8	PLS	6	Verstorben	0	WGT	1	WGT	2	NOR	16	<=425%	1	<=425%/WGT	1	3d nach Wechsel	7	0.0175439
10	8	PLS	6	Verstorben	0	WGT	1	WGT	2	O2 Trans	17	<=425%	1	<=425%/WGT	1	3d vor Wechsel	1	151.7
10	8	PLS	6	Verstorben	0	WGT	1	WGT	2	O2 Trans	17	<=425%	1	<=425%/WGT	1	2d vor Wechsel	2	200
10	8	PLS	6	Verstorben	0	WGT	1	WGT	2	O2 Trans	17	<=425%	1	<=425%/WGT	1	1d vor Wechsel	3	181.3
10	8	PLS	6	Verstorben	0	WGT	1	WGT	2	O2 Trans	17	<=425%	1	<=425%/WGT	1	Wechseltag	4	168.1
10	8	PLS	6	Verstorben	0	WGT	1	WGT	2	O2 Trans	17	<=425%	1	<=425%/WGT	1	1d nach Wechsel	5	188
10	8	PLS	6	Verstorben	0	WGT	1	WGT	2	O2 Trans	17	<=425%	1	<=425%/WGT	1	2d nach Wechsel	6	206.7
10	8	PLS	6	Verstorben	0	WGT	1	WGT	2	O2 Trans	17	<=425%	1	<=425%/WGT	1	3d nach Wechsel	7	155.4
10	8	PLS	6	Verstorben	0	WGT	1	WGT	2	pCO2 post MO	18	<=425%	1	<=425%/WGT	1	3d vor Wechsel	1	40
10	8	PLS	6	Verstorben	0	WGT	1	WGT	2	pCO2 post MO	18	<=425%	1	<=425%/WGT	1	2d vor Wechsel	2	41
10	8	PLS	6	Verstorben	0	WGT	1	WGT	2	pCO2 post MO	18	<=425%	1	<=425%/WGT	1	1d vor Wechsel	3	42
10	8	PLS	6	Verstorben	0	WGT	1	WGT	2	pCO2 post MO	18	<=425%	1	<=425%/WGT	1	Wechseltag	4	42
10	8	PLS	6	Verstorben	0	WGT	1	WGT	2	pCO2 post MO	18	<=425%	1	<=425%/WGT	1	1d nach Wechsel	5	31
10	8	PLS	6	Verstorben	0	WGT	1	WGT	2	pCO2 post MO	18	<=425%	1	<=425%/WGT	1	2d nach Wechsel	6	36
10	8	PLS	6	Verstorben	0	WGT	1	WGT	2	pCO2 post MO	18	<=425%	1	<=425%/WGT	1	3d nach Wechsel	7	35
10	8	PLS	6	Verstorben	0	WGT	1	WGT	2	pO2 post MO	19	<=425%	1	<=425%/WGT	1	3d vor Wechsel	1	327
10	8	PLS	6	Verstorben	0	WGT	1	WGT	2	pO2 post MO	19	<=425%	1	<=425%/WGT	1	2d vor Wechsel	2	292
10	8	PLS	6	Verstorben	0	WGT	1	WGT	2	pO2 post MO	19	<=425%	1	<=425%/WGT	1	1d vor Wechsel	3	239
10	8	PLS	6	Verstorben	0	WGT	1	WGT	2	pO2 post MO	19	<=425%	1	<=425%/WGT	1	Wechseltag	4	78
10	8	PLS	6	Verstorben	0	WGT	1	WGT	2	pO2 post MO	19	<=425%	1	<=425%/WGT	1	1d nach Wechsel	5	354
10	8	PLS	6	Verstorben	0	WGT	1	WGT	2	pO2 post MO	19	<=425%	1	<=425%/WGT	1	2d nach Wechsel	6	391
10	8	PLS	6	Verstorben	0	WGT	1	WGT	2	pO2 post MO	19	<=425%	1	<=425%/WGT	1	3d nach Wechsel	7	334
10	8	PLS	6	Verstorben	0	WGT	1	WGT	2	Thrombozyten	23	<=425%	1	<=425%/WGT	1	3d vor Wechsel	1	307
10	8	PLS	6	Verstorben	0	WGT	1	WGT	2	Thrombozyten	23	<=425%	1	<=425%/WGT	1	2d vor Wechsel	2	307
10	8	PLS	6	Verstorben	0	WGT	1	WGT	2	Thrombozyten	23	<=425%	1	<=425%/WGT	1	1d vor Wechsel	3	298
10	8	PLS	6	Verstorben	0	WGT	1	WGT	2	Thrombozyten	23	<=425%	1	<=425%/WGT	1	Wechseltag	4	301
10	8	PLS	6	Verstorben	0	WGT	1	WGT	2	Thrombozyten	23	<=425%	1	<=425%/WGT	1	1d nach Wechsel	5	316
10	8	PLS	6	Verstorben	0	WGT	1	WGT	2	Thrombozyten	23	<=425%	1	<=425%/WGT	1	2d nach Wechsel	6	327
10	8	PLS	6	Verstorben	0	WGT	1	WGT	2	Thrombozyten	23	<=425%	1	<=425%/WGT	1	3d nach Wechsel	7	308
10	8	PLS	6	Verstorben	0	WGT	1	WGT	2	vwF-Ag	24	<=425%	1	<=425%/WGT	1	3d vor Wechsel	1	362
10	8	PLS	6	Verstorben	0	WGT	1	WGT	2	vwF-Ag	24	<=425%	1	<=425%/WGT	1	2d vor Wechsel	2
10	8	PLS	6	Verstorben	0	WGT	1	WGT	2	vwF-Ag	24	<=425%	1	<=425%/WGT	1	1d vor Wechsel	3
10	8	PLS	6	Verstorben	0	WGT	1	WGT	2	vwF-Ag	24	<=425%	1	<=425%/WGT	1	Wechseltag	4	487
10	8	PLS	6	Verstorben	0	WGT	1	WGT	2	vwF-Ag	24	<=425%	1	<=425%/WGT	1	1d nach Wechsel	5
10	8	PLS	6	Verstorben	0	WGT	1	WGT	2	vwF-Ag	24	<=425%	1	<=425%/WGT	1	2d nach Wechsel	6
10	8	PLS	6	Verstorben	0	WGT	1	WGT	2	vwF-Ag	24	<=425%	1	<=425%/WGT	1	3d nach Wechsel	7	598
10	8	PLS	6	Verstorben	0	WGT	1	WGT	2	vWF-Aktivität	25	<=425%	1	<=425%/WGT	1	3d vor Wechsel	1	307
10	8	PLS	6	Verstorben	0	WGT	1	WGT	2	vWF-Aktivität	25	<=425%	1	<=425%/WGT	1	2d vor Wechsel	2
10	8	PLS	6	Verstorben	0	WGT	1	WGT	2	vWF-Aktivität	25	<=425%	1	<=425%/WGT	1	1d vor Wechsel	3
10	8	PLS	6	Verstorben	0	WGT	1	WGT	2	vWF-Aktivität	25	<=425%	1	<=425%/WGT	1	Wechseltag	4	376
10	8	PLS	6	Verstorben	0	WGT	1	WGT	2	vWF-Aktivität	25	<=425%	1	<=425%/WGT	1	1d nach Wechsel	5
10	8	PLS	6	Verstorben	0	WGT	1	WGT	2	vWF-Aktivität	25	<=425%	1	<=425%/WGT	1	2d nach Wechsel	6
10	8	PLS	6	Verstorben	0	WGT	1	WGT	2	vWF-Aktivität	25	<=425%	1	<=425%/WGT	1	3d nach Wechsel	7	383
11	5	ECC	2	OK	2	PHT	4	COD	1	aPTT	1	>425%	2	>425%/COD	4	3d vor Wechsel	1	68
11	5	ECC	2	OK	2	PHT	4	COD	1	aPTT	1	>425%	2	>425%/COD	4	2d vor Wechsel	2	63
11	5	ECC	2	OK	2	PHT	4	COD	1	aPTT	1	>425%	2	>425%/COD	4	1d vor Wechsel	3	72
11	5	ECC	2	OK	2	PHT	4	COD	1	aPTT	1	>425%	2	>425%/COD	4	Wechseltag	4	62
11	5	ECC	2	OK	2	PHT	4	COD	1	aPTT	1	>425%	2	>425%/COD	4	1d nach Wechsel	5	55
11	5	ECC	2	OK	2	PHT	4	COD	1	aPTT	1	>425%	2	>425%/COD	4	2d nach Wechsel	6	40
11	5	ECC	2	OK	2	PHT	4	COD	1	aPTT	1	>425%	2	>425%/COD	4	3d nach Wechsel	7	38
11	5	ECC	2	OK	2	PHT	4	COD	1	AT III	2	>425%	2	>425%/COD	4	3d vor Wechsel	1	82
11	5	ECC	2	OK	2	PHT	4	COD	1	AT III	2	>425%	2	>425%/COD	4	2d vor Wechsel	2	74
11	5	ECC	2	OK	2	PHT	4	COD	1	AT III	2	>425%	2	>425%/COD	4	1d vor Wechsel	3	72
11	5	ECC	2	OK	2	PHT	4	COD	1	AT III	2	>425%	2	>425%/COD	4	Wechseltag	4	68
11	5	ECC	2	OK	2	PHT	4	COD	1	AT III	2	>425%	2	>425%/COD	4	1d nach Wechsel	5	72
11	5	ECC	2	OK	2	PHT	4	COD	1	AT III	2	>425%	2	>425%/COD	4	2d nach Wechsel	6	71
11	5	ECC	2	OK	2	PHT	4	COD	1	AT III	2	>425%	2	>425%/COD	4	3d nach Wechsel	7	73
11	5	ECC	2	OK	2	PHT	4	COD	1	Blood flow	3	>425%	2	>425%/COD	4	3d vor Wechsel	1	3.8
11	5	ECC	2	OK	2	PHT	4	COD	1	Blood flow	3	>425%	2	>425%/COD	4	2d vor Wechsel	2	4
11	5	ECC	2	OK	2	PHT	4	COD	1	Blood flow	3	>425%	2	>425%/COD	4	1d vor Wechsel	3	3.4
11	5	ECC	2	OK	2	PHT	4	COD	1	Blood flow	3	>425%	2	>425%/COD	4	Wechseltag	4	2.5
11	5	ECC	2	OK	2	PHT	4	COD	1	Blood flow	3	>425%	2	>425%/COD	4	1d nach Wechsel	5	4.3
11	5	ECC	2	OK	2	PHT	4	COD	1	Blood flow	3	>425%	2	>425%/COD	4	2d nach Wechsel	6	4.6
11	5	ECC	2	OK	2	PHT	4	COD	1	Blood flow	3	>425%	2	>425%/COD	4	3d nach Wechsel	7	4.5
11	5	ECC	2	OK	2	PHT	4	COD	1	CO2 Trans	4	>425%	2	>425%/COD	4	3d vor Wechsel	1	228
11	5	ECC	2	OK	2	PHT	4	COD	1	CO2 Trans	4	>425%	2	>425%/COD	4	2d vor Wechsel	2	256
11	5	ECC	2	OK	2	PHT	4	COD	1	CO2 Trans	4	>425%	2	>425%/COD	4	1d vor Wechsel	3	282.2
11	5	ECC	2	OK	2	PHT	4	COD	1	CO2 Trans	4	>425%	2	>425%/COD	4	Wechseltag	4	200
11	5	ECC	2	OK	2	PHT	4	COD	1	CO2 Trans	4	>425%	2	>425%/COD	4	1d nach Wechsel	5	266.6
11	5	ECC	2	OK	2	PHT	4	COD	1	CO2 Trans	4	>425%	2	>425%/COD	4	2d nach Wechsel	6	262.2
11	5	ECC	2	OK	2	PHT	4	COD	1	CO2 Trans	4	>425%	2	>425%/COD	4	3d nach Wechsel	7	261
11	5	ECC	2	OK	2	PHT	4	COD	1	CRP	5	>425%	2	>425%/COD	4	3d vor Wechsel	1	506
11	5	ECC	2	OK	2	PHT	4	COD	1	CRP	5	>425%	2	>425%/COD	4	2d vor Wechsel	2	622
11	5	ECC	2	OK	2	PHT	4	COD	1	CRP	5	>425%	2	>425%/COD	4	1d vor Wechsel	3	588
11	5	ECC	2	OK	2	PHT	4	COD	1	CRP	5	>425%	2	>425%/COD	4	Wechseltag	4	485
11	5	ECC	2	OK	2	PHT	4	COD	1	CRP	5	>425%	2	>425%/COD	4	1d nach Wechsel	5	432
11	5	ECC	2	OK	2	PHT	4	COD	1	CRP	5	>425%	2	>425%/COD	4	2d nach Wechsel	6	211
11	5	ECC	2	OK	2	PHT	4	COD	1	CRP	5	>425%	2	>425%/COD	4	3d nach Wechsel	7	158
11	5	ECC	2	OK	2	PHT	4	COD	1	D-Dimere	6	>425%	2	>425%/COD	4	3d vor Wechsel	1	34
11	5	ECC	2	OK	2	PHT	4	COD	1	D-Dimere	6	>425%	2	>425%/COD	4	2d vor Wechsel	2	34
11	5	ECC	2	OK	2	PHT	4	COD	1	D-Dimere	6	>425%	2	>425%/COD	4	1d vor Wechsel	3	35
11	5	ECC	2	OK	2	PHT	4	COD	1	D-Dimere	6	>425%	2	>425%/COD	4	Wechseltag	4	31
11	5	ECC	2	OK	2	PHT	4	COD	1	D-Dimere	6	>425%	2	>425%/COD	4	1d nach Wechsel	5	22
11	5	ECC	2	OK	2	PHT	4	COD	1	D-Dimere	6	>425%	2	>425%/COD	4	2d nach Wechsel	6	14
11	5	ECC	2	OK	2	PHT	4	COD	1	D-Dimere	6	>425%	2	>425%/COD	4	3d nach Wechsel	7	18
11	5	ECC	2	OK	2	PHT	4	COD	1	Fa VIII	8	>425%	2	>425%/COD	4	3d vor Wechsel	1	103
11	5	ECC	2	OK	2	PHT	4	COD	1	Fa VIII	8	>425%	2	>425%/COD	4	2d vor Wechsel	2	107
11	5	ECC	2	OK	2	PHT	4	COD	1	Fa VIII	8	>425%	2	>425%/COD	4	1d vor Wechsel	3	214
11	5	ECC	2	OK	2	PHT	4	COD	1	Fa VIII	8	>425%	2	>425%/COD	4	Wechseltag	4	340
11	5	ECC	2	OK	2	PHT	4	COD	1	Fa VIII	8	>425%	2	>425%/COD	4	1d nach Wechsel	5
11	5	ECC	2	OK	2	PHT	4	COD	1	Fa VIII	8	>425%	2	>425%/COD	4	2d nach Wechsel	6
11	5	ECC	2	OK	2	PHT	4	COD	1	Fa VIII	8	>425%	2	>425%/COD	4	3d nach Wechsel	7	285
11	5	ECC	2	OK	2	PHT	4	COD	1	Fa XIII	9	>425%	2	>425%/COD	4	3d vor Wechsel	1	38
11	5	ECC	2	OK	2	PHT	4	COD	1	Fa XIII	9	>425%	2	>425%/COD	4	2d vor Wechsel	2	16
11	5	ECC	2	OK	2	PHT	4	COD	1	Fa XIII	9	>425%	2	>425%/COD	4	1d vor Wechsel	3	27
11	5	ECC	2	OK	2	PHT	4	COD	1	Fa XIII	9	>425%	2	>425%/COD	4	Wechseltag	4	21
11	5	ECC	2	OK	2	PHT	4	COD	1	Fa XIII	9	>425%	2	>425%/COD	4	1d nach Wechsel	5
11	5	ECC	2	OK	2	PHT	4	COD	1	Fa XIII	9	>425%	2	>425%/COD	4	2d nach Wechsel	6
11	5	ECC	2	OK	2	PHT	4	COD	1	Fa XIII	9	>425%	2	>425%/COD	4	3d nach Wechsel	7	28
11	5	ECC	2	OK	2	PHT	4	COD	1	fHb	10	>425%	2	>425%/COD	4	3d vor Wechsel	1	33
11	5	ECC	2	OK	2	PHT	4	COD	1	fHb	10	>425%	2	>425%/COD	4	2d vor Wechsel	2	35
11	5	ECC	2	OK	2	PHT	4	COD	1	fHb	10	>425%	2	>425%/COD	4	1d vor Wechsel	3	28
11	5	ECC	2	OK	2	PHT	4	COD	1	fHb	10	>425%	2	>425%/COD	4	Wechseltag	4	2088
11	5	ECC	2	OK	2	PHT	4	COD	1	fHb	10	>425%	2	>425%/COD	4	1d nach Wechsel	5	569
11	5	ECC	2	OK	2	PHT	4	COD	1	fHb	10	>425%	2	>425%/COD	4	2d nach Wechsel	6	204
11	5	ECC	2	OK	2	PHT	4	COD	1	fHb	10	>425%	2	>425%/COD	4	3d nach Wechsel	7	25
11	5	ECC	2	OK	2	PHT	4	COD	1	Fibrinogen	11	>425%	2	>425%/COD	4	3d vor Wechsel	1	493
11	5	ECC	2	OK	2	PHT	4	COD	1	Fibrinogen	11	>425%	2	>425%/COD	4	2d vor Wechsel	2	564
11	5	ECC	2	OK	2	PHT	4	COD	1	Fibrinogen	11	>425%	2	>425%/COD	4	1d vor Wechsel	3	491
11	5	ECC	2	OK	2	PHT	4	COD	1	Fibrinogen	11	>425%	2	>425%/COD	4	Wechseltag	4	490
11	5	ECC	2	OK	2	PHT	4	COD	1	Fibrinogen	11	>425%	2	>425%/COD	4	1d nach Wechsel	5	567
11	5	ECC	2	OK	2	PHT	4	COD	1	Fibrinogen	11	>425%	2	>425%/COD	4	2d nach Wechsel	6	472
11	5	ECC	2	OK	2	PHT	4	COD	1	Fibrinogen	11	>425%	2	>425%/COD	4	3d nach Wechsel	7	444
11	5	ECC	2	OK	2	PHT	4	COD	1	Gasflow	12	>425%	2	>425%/COD	4	3d vor Wechsel	1	8
11	5	ECC	2	OK	2	PHT	4	COD	1	Gasflow	12	>425%	2	>425%/COD	4	2d vor Wechsel	2	10
11	5	ECC	2	OK	2	PHT	4	COD	1	Gasflow	12	>425%	2	>425%/COD	4	1d vor Wechsel	3	10
11	5	ECC	2	OK	2	PHT	4	COD	1	Gasflow	12	>425%	2	>425%/COD	4	Wechseltag	4	8
11	5	ECC	2	OK	2	PHT	4	COD	1	Gasflow	12	>425%	2	>425%/COD	4	1d nach Wechsel	5	8
11	5	ECC	2	OK	2	PHT	4	COD	1	Gasflow	12	>425%	2	>425%/COD	4	2d nach Wechsel	6	8
11	5	ECC	2	OK	2	PHT	4	COD	1	Gasflow	12	>425%	2	>425%/COD	4	3d nach Wechsel	7	8
11	5	ECC	2	OK	2	PHT	4	COD	1	Hb	13	>425%	2	>425%/COD	4	3d vor Wechsel	1	10.4
11	5	ECC	2	OK	2	PHT	4	COD	1	Hb	13	>425%	2	>425%/COD	4	2d vor Wechsel	2	10.4
11	5	ECC	2	OK	2	PHT	4	COD	1	Hb	13	>425%	2	>425%/COD	4	1d vor Wechsel	3	10.4
11	5	ECC	2	OK	2	PHT	4	COD	1	Hb	13	>425%	2	>425%/COD	4	Wechseltag	4	8.6
11	5	ECC	2	OK	2	PHT	4	COD	1	Hb	13	>425%	2	>425%/COD	4	1d nach Wechsel	5	8.9
11	5	ECC	2	OK	2	PHT	4	COD	1	Hb	13	>425%	2	>425%/COD	4	2d nach Wechsel	6	9.8
11	5	ECC	2	OK	2	PHT	4	COD	1	Hb	13	>425%	2	>425%/COD	4	3d nach Wechsel	7	9.2
11	5	ECC	2	OK	2	PHT	4	COD	1	LDH	14	>425%	2	>425%/COD	4	3d vor Wechsel	1	668
11	5	ECC	2	OK	2	PHT	4	COD	1	LDH	14	>425%	2	>425%/COD	4	2d vor Wechsel	2	715
11	5	ECC	2	OK	2	PHT	4	COD	1	LDH	14	>425%	2	>425%/COD	4	1d vor Wechsel	3	919
11	5	ECC	2	OK	2	PHT	4	COD	1	LDH	14	>425%	2	>425%/COD	4	Wechseltag	4	1029
11	5	ECC	2	OK	2	PHT	4	COD	1	LDH	14	>425%	2	>425%/COD	4	1d nach Wechsel	5	2180
11	5	ECC	2	OK	2	PHT	4	COD	1	LDH	14	>425%	2	>425%/COD	4	2d nach Wechsel	6	1015
11	5	ECC	2	OK	2	PHT	4	COD	1	LDH	14	>425%	2	>425%/COD	4	3d nach Wechsel	7	681
11	5	ECC	2	OK	2	PHT	4	COD	1	Leukozyten	15	>425%	2	>425%/COD	4	3d vor Wechsel	1	2.7
11	5	ECC	2	OK	2	PHT	4	COD	1	Leukozyten	15	>425%	2	>425%/COD	4	2d vor Wechsel	2	2.1
11	5	ECC	2	OK	2	PHT	4	COD	1	Leukozyten	15	>425%	2	>425%/COD	4	1d vor Wechsel	3	1.8
11	5	ECC	2	OK	2	PHT	4	COD	1	Leukozyten	15	>425%	2	>425%/COD	4	Wechseltag	4	1.7
11	5	ECC	2	OK	2	PHT	4	COD	1	Leukozyten	15	>425%	2	>425%/COD	4	1d nach Wechsel	5	2.4
11	5	ECC	2	OK	2	PHT	4	COD	1	Leukozyten	15	>425%	2	>425%/COD	4	2d nach Wechsel	6	2
11	5	ECC	2	OK	2	PHT	4	COD	1	Leukozyten	15	>425%	2	>425%/COD	4	3d nach Wechsel	7	1.2
11	5	ECC	2	OK	2	PHT	4	COD	1	NOR	16	>425%	2	>425%/COD	4	3d vor Wechsel	1	0.037037
11	5	ECC	2	OK	2	PHT	4	COD	1	NOR	16	>425%	2	>425%/COD	4	2d vor Wechsel	2	0
11	5	ECC	2	OK	2	PHT	4	COD	1	NOR	16	>425%	2	>425%/COD	4	1d vor Wechsel	3	0
11	5	ECC	2	OK	2	PHT	4	COD	1	NOR	16	>425%	2	>425%/COD	4	Wechseltag	4	0
11	5	ECC	2	OK	2	PHT	4	COD	1	NOR	16	>425%	2	>425%/COD	4	1d nach Wechsel	5	0.0185185
11	5	ECC	2	OK	2	PHT	4	COD	1	NOR	16	>425%	2	>425%/COD	4	2d nach Wechsel	6	0
11	5	ECC	2	OK	2	PHT	4	COD	1	NOR	16	>425%	2	>425%/COD	4	3d nach Wechsel	7	0
11	5	ECC	2	OK	2	PHT	4	COD	1	O2 Trans	17	>425%	2	>425%/COD	4	3d vor Wechsel	1	228
11	5	ECC	2	OK	2	PHT	4	COD	1	O2 Trans	17	>425%	2	>425%/COD	4	2d vor Wechsel	2	224
11	5	ECC	2	OK	2	PHT	4	COD	1	O2 Trans	17	>425%	2	>425%/COD	4	1d vor Wechsel	3	187
11	5	ECC	2	OK	2	PHT	4	COD	1	O2 Trans	17	>425%	2	>425%/COD	4	Wechseltag	4	165
11	5	ECC	2	OK	2	PHT	4	COD	1	O2 Trans	17	>425%	2	>425%/COD	4	1d nach Wechsel	5	202.1
11	5	ECC	2	OK	2	PHT	4	COD	1	O2 Trans	17	>425%	2	>425%/COD	4	2d nach Wechsel	6	230
11	5	ECC	2	OK	2	PHT	4	COD	1	O2 Trans	17	>425%	2	>425%/COD	4	3d nach Wechsel	7	229.5
11	5	ECC	2	OK	2	PHT	4	COD	1	pCO2 post MO	18	>425%	2	>425%/COD	4	3d vor Wechsel	1	42
11	5	ECC	2	OK	2	PHT	4	COD	1	pCO2 post MO	18	>425%	2	>425%/COD	4	2d vor Wechsel	2	36
11	5	ECC	2	OK	2	PHT	4	COD	1	pCO2 post MO	18	>425%	2	>425%/COD	4	1d vor Wechsel	3	38
11	5	ECC	2	OK	2	PHT	4	COD	1	pCO2 post MO	18	>425%	2	>425%/COD	4	Wechseltag	4	31
11	5	ECC	2	OK	2	PHT	4	COD	1	pCO2 post MO	18	>425%	2	>425%/COD	4	1d nach Wechsel	5	32
11	5	ECC	2	OK	2	PHT	4	COD	1	pCO2 post MO	18	>425%	2	>425%/COD	4	2d nach Wechsel	6	34
11	5	ECC	2	OK	2	PHT	4	COD	1	pCO2 post MO	18	>425%	2	>425%/COD	4	3d nach Wechsel	7	34
11	5	ECC	2	OK	2	PHT	4	COD	1	pO2 post MO	19	>425%	2	>425%/COD	4	3d vor Wechsel	1	330
11	5	ECC	2	OK	2	PHT	4	COD	1	pO2 post MO	19	>425%	2	>425%/COD	4	2d vor Wechsel	2	258
11	5	ECC	2	OK	2	PHT	4	COD	1	pO2 post MO	19	>425%	2	>425%/COD	4	1d vor Wechsel	3	360
11	5	ECC	2	OK	2	PHT	4	COD	1	pO2 post MO	19	>425%	2	>425%/COD	4	Wechseltag	4	444
11	5	ECC	2	OK	2	PHT	4	COD	1	pO2 post MO	19	>425%	2	>425%/COD	4	1d nach Wechsel	5	412
11	5	ECC	2	OK	2	PHT	4	COD	1	pO2 post MO	19	>425%	2	>425%/COD	4	2d nach Wechsel	6	406
11	5	ECC	2	OK	2	PHT	4	COD	1	pO2 post MO	19	>425%	2	>425%/COD	4	3d nach Wechsel	7	467
11	5	ECC	2	OK	2	PHT	4	COD	1	Thrombozyten	23	>425%	2	>425%/COD	4	3d vor Wechsel	1	75
11	5	ECC	2	OK	2	PHT	4	COD	1	Thrombozyten	23	>425%	2	>425%/COD	4	2d vor Wechsel	2	53
11	5	ECC	2	OK	2	PHT	4	COD	1	Thrombozyten	23	>425%	2	>425%/COD	4	1d vor Wechsel	3	44
11	5	ECC	2	OK	2	PHT	4	COD	1	Thrombozyten	23	>425%	2	>425%/COD	4	Wechseltag	4	45
11	5	ECC	2	OK	2	PHT	4	COD	1	Thrombozyten	23	>425%	2	>425%/COD	4	1d nach Wechsel	5	43
11	5	ECC	2	OK	2	PHT	4	COD	1	Thrombozyten	23	>425%	2	>425%/COD	4	2d nach Wechsel	6	30
11	5	ECC	2	OK	2	PHT	4	COD	1	Thrombozyten	23	>425%	2	>425%/COD	4	3d nach Wechsel	7	40
11	5	ECC	2	OK	2	PHT	4	COD	1	vWF-Ag	24	>425%	2	>425%/COD	4	3d vor Wechsel	1	394
11	5	ECC	2	OK	2	PHT	4	COD	1	vWF-Ag	24	>425%	2	>425%/COD	4	2d vor Wechsel	2
11	5	ECC	2	OK	2	PHT	4	COD	1	vWF-Ag	24	>425%	2	>425%/COD	4	1d vor Wechsel	3	588
11	5	ECC	2	OK	2	PHT	4	COD	1	vWF-Ag	24	>425%	2	>425%/COD	4	Wechseltag	4	573
11	5	ECC	2	OK	2	PHT	4	COD	1	vWF-Ag	24	>425%	2	>425%/COD	4	1d nach Wechsel	5
11	5	ECC	2	OK	2	PHT	4	COD	1	vWF-Ag	24	>425%	2	>425%/COD	4	2d nach Wechsel	6	572
11	5	ECC	2	OK	2	PHT	4	COD	1	vWF-Ag	24	>425%	2	>425%/COD	4	3d nach Wechsel	7	589
11	5	ECC	2	OK	2	PHT	4	COD	1	vWF-Aktivität	25	>425%	2	>425%/COD	4	3d vor Wechsel	1	256
11	5	ECC	2	OK	2	PHT	4	COD	1	vWF-Aktivität	25	>425%	2	>425%/COD	4	2d vor Wechsel	2
11	5	ECC	2	OK	2	PHT	4	COD	1	vWF-Aktivität	25	>425%	2	>425%/COD	4	1d vor Wechsel	3	275
11	5	ECC	2	OK	2	PHT	4	COD	1	vWF-Aktivität	25	>425%	2	>425%/COD	4	Wechseltag	4	250
11	5	ECC	2	OK	2	PHT	4	COD	1	vWF-Aktivität	25	>425%	2	>425%/COD	4	1d nach Wechsel	5
11	5	ECC	2	OK	2	PHT	4	COD	1	vWF-Aktivität	25	>425%	2	>425%/COD	4	2d nach Wechsel	6	331
11	5	ECC	2	OK	2	PHT	4	COD	1	vWF-Aktivität	25	>425%	2	>425%/COD	4	3d nach Wechsel	7	365
12	7	PLS	6	Verstorben	0	Druckanstieg im MO	6	COD	1	aPTT	1	>425%	2	>425%/COD	4	3d vor Wechsel	1	65
12	7	PLS	6	Verstorben	0	Druckanstieg im MO	6	COD	1	aPTT	1	>425%	2	>425%/COD	4	2d vor Wechsel	2	65
12	7	PLS	6	Verstorben	0	Druckanstieg im MO	6	COD	1	aPTT	1	>425%	2	>425%/COD	4	1d vor Wechsel	3	69
12	7	PLS	6	Verstorben	0	Druckanstieg im MO	6	COD	1	aPTT	1	>425%	2	>425%/COD	4	Wechseltag	4	72
12	7	PLS	6	Verstorben	0	Druckanstieg im MO	6	COD	1	aPTT	1	>425%	2	>425%/COD	4	1d nach Wechsel	5	69
12	7	PLS	6	Verstorben	0	Druckanstieg im MO	6	COD	1	aPTT	1	>425%	2	>425%/COD	4	2d nach Wechsel	6	55
12	7	PLS	6	Verstorben	0	Druckanstieg im MO	6	COD	1	aPTT	1	>425%	2	>425%/COD	4	3d nach Wechsel	7	50
12	7	PLS	6	Verstorben	0	Druckanstieg im MO	6	COD	1	AT III	2	>425%	2	>425%/COD	4	3d vor Wechsel	1	81
12	7	PLS	6	Verstorben	0	Druckanstieg im MO	6	COD	1	AT III	2	>425%	2	>425%/COD	4	2d vor Wechsel	2	82
12	7	PLS	6	Verstorben	0	Druckanstieg im MO	6	COD	1	AT III	2	>425%	2	>425%/COD	4	1d vor Wechsel	3	82
12	7	PLS	6	Verstorben	0	Druckanstieg im MO	6	COD	1	AT III	2	>425%	2	>425%/COD	4	Wechseltag	4	70
12	7	PLS	6	Verstorben	0	Druckanstieg im MO	6	COD	1	AT III	2	>425%	2	>425%/COD	4	1d nach Wechsel	5	63
12	7	PLS	6	Verstorben	0	Druckanstieg im MO	6	COD	1	AT III	2	>425%	2	>425%/COD	4	2d nach Wechsel	6	64
12	7	PLS	6	Verstorben	0	Druckanstieg im MO	6	COD	1	AT III	2	>425%	2	>425%/COD	4	3d nach Wechsel	7	63
12	7	PLS	6	Verstorben	0	Druckanstieg im MO	6	COD	1	Blood flow	3	>425%	2	>425%/COD	4	3d vor Wechsel	1	2.5
12	7	PLS	6	Verstorben	0	Druckanstieg im MO	6	COD	1	Blood flow	3	>425%	2	>425%/COD	4	2d vor Wechsel	2	2.4
12	7	PLS	6	Verstorben	0	Druckanstieg im MO	6	COD	1	Blood flow	3	>425%	2	>425%/COD	4	1d vor Wechsel	3	2.5
12	7	PLS	6	Verstorben	0	Druckanstieg im MO	6	COD	1	Blood flow	3	>425%	2	>425%/COD	4	Wechseltag	4	2.4
12	7	PLS	6	Verstorben	0	Druckanstieg im MO	6	COD	1	Blood flow	3	>425%	2	>425%/COD	4	1d nach Wechsel	5	2.4
12	7	PLS	6	Verstorben	0	Druckanstieg im MO	6	COD	1	Blood flow	3	>425%	2	>425%/COD	4	2d nach Wechsel	6	3.2
12	7	PLS	6	Verstorben	0	Druckanstieg im MO	6	COD	1	Blood flow	3	>425%	2	>425%/COD	4	3d nach Wechsel	7	3.3
12	7	PLS	6	Verstorben	0	Druckanstieg im MO	6	COD	1	CO2 Trans	4	>425%	2	>425%/COD	4	3d vor Wechsel	1	100
12	7	PLS	6	Verstorben	0	Druckanstieg im MO	6	COD	1	CO2 Trans	4	>425%	2	>425%/COD	4	2d vor Wechsel	2	117.6
12	7	PLS	6	Verstorben	0	Druckanstieg im MO	6	COD	1	CO2 Trans	4	>425%	2	>425%/COD	4	1d vor Wechsel	3	127.5
12	7	PLS	6	Verstorben	0	Druckanstieg im MO	6	COD	1	CO2 Trans	4	>425%	2	>425%/COD	4	Wechseltag	4	151.2
12	7	PLS	6	Verstorben	0	Druckanstieg im MO	6	COD	1	CO2 Trans	4	>425%	2	>425%/COD	4	1d nach Wechsel	5	223.2
12	7	PLS	6	Verstorben	0	Druckanstieg im MO	6	COD	1	CO2 Trans	4	>425%	2	>425%/COD	4	2d nach Wechsel	6	156.8
12	7	PLS	6	Verstorben	0	Druckanstieg im MO	6	COD	1	CO2 Trans	4	>425%	2	>425%/COD	4	3d nach Wechsel	7	118.8
12	7	PLS	6	Verstorben	0	Druckanstieg im MO	6	COD	1	CRP	5	>425%	2	>425%/COD	4	3d vor Wechsel	1	150
12	7	PLS	6	Verstorben	0	Druckanstieg im MO	6	COD	1	CRP	5	>425%	2	>425%/COD	4	2d vor Wechsel	2	228
12	7	PLS	6	Verstorben	0	Druckanstieg im MO	6	COD	1	CRP	5	>425%	2	>425%/COD	4	1d vor Wechsel	3	246
12	7	PLS	6	Verstorben	0	Druckanstieg im MO	6	COD	1	CRP	5	>425%	2	>425%/COD	4	Wechseltag	4	229
12	7	PLS	6	Verstorben	0	Druckanstieg im MO	6	COD	1	CRP	5	>425%	2	>425%/COD	4	1d nach Wechsel	5	246
12	7	PLS	6	Verstorben	0	Druckanstieg im MO	6	COD	1	CRP	5	>425%	2	>425%/COD	4	2d nach Wechsel	6	247
12	7	PLS	6	Verstorben	0	Druckanstieg im MO	6	COD	1	CRP	5	>425%	2	>425%/COD	4	3d nach Wechsel	7	160
12	7	PLS	6	Verstorben	0	Druckanstieg im MO	6	COD	1	D-Dimere	6	>425%	2	>425%/COD	4	3d vor Wechsel	1	12
12	7	PLS	6	Verstorben	0	Druckanstieg im MO	6	COD	1	D-Dimere	6	>425%	2	>425%/COD	4	2d vor Wechsel	2	15
12	7	PLS	6	Verstorben	0	Druckanstieg im MO	6	COD	1	D-Dimere	6	>425%	2	>425%/COD	4	1d vor Wechsel	3	18
12	7	PLS	6	Verstorben	0	Druckanstieg im MO	6	COD	1	D-Dimere	6	>425%	2	>425%/COD	4	Wechseltag	4	15
12	7	PLS	6	Verstorben	0	Druckanstieg im MO	6	COD	1	D-Dimere	6	>425%	2	>425%/COD	4	1d nach Wechsel	5	11
12	7	PLS	6	Verstorben	0	Druckanstieg im MO	6	COD	1	D-Dimere	6	>425%	2	>425%/COD	4	2d nach Wechsel	6	17
12	7	PLS	6	Verstorben	0	Druckanstieg im MO	6	COD	1	D-Dimere	6	>425%	2	>425%/COD	4	3d nach Wechsel	7	16
12	7	PLS	6	Verstorben	0	Druckanstieg im MO	6	COD	1	Fa VIII	8	>425%	2	>425%/COD	4	3d vor Wechsel	1
12	7	PLS	6	Verstorben	0	Druckanstieg im MO	6	COD	1	Fa VIII	8	>425%	2	>425%/COD	4	2d vor Wechsel	2
12	7	PLS	6	Verstorben	0	Druckanstieg im MO	6	COD	1	Fa VIII	8	>425%	2	>425%/COD	4	1d vor Wechsel	3
12	7	PLS	6	Verstorben	0	Druckanstieg im MO	6	COD	1	Fa VIII	8	>425%	2	>425%/COD	4	Wechseltag	4
12	7	PLS	6	Verstorben	0	Druckanstieg im MO	6	COD	1	Fa VIII	8	>425%	2	>425%/COD	4	1d nach Wechsel	5
12	7	PLS	6	Verstorben	0	Druckanstieg im MO	6	COD	1	Fa VIII	8	>425%	2	>425%/COD	4	2d nach Wechsel	6
12	7	PLS	6	Verstorben	0	Druckanstieg im MO	6	COD	1	Fa VIII	8	>425%	2	>425%/COD	4	3d nach Wechsel	7
12	7	PLS	6	Verstorben	0	Druckanstieg im MO	6	COD	1	Fa XIII	9	>425%	2	>425%/COD	4	3d vor Wechsel	1
12	7	PLS	6	Verstorben	0	Druckanstieg im MO	6	COD	1	Fa XIII	9	>425%	2	>425%/COD	4	2d vor Wechsel	2
12	7	PLS	6	Verstorben	0	Druckanstieg im MO	6	COD	1	Fa XIII	9	>425%	2	>425%/COD	4	1d vor Wechsel	3
12	7	PLS	6	Verstorben	0	Druckanstieg im MO	6	COD	1	Fa XIII	9	>425%	2	>425%/COD	4	Wechseltag	4
12	7	PLS	6	Verstorben	0	Druckanstieg im MO	6	COD	1	Fa XIII	9	>425%	2	>425%/COD	4	1d nach Wechsel	5
12	7	PLS	6	Verstorben	0	Druckanstieg im MO	6	COD	1	Fa XIII	9	>425%	2	>425%/COD	4	2d nach Wechsel	6
12	7	PLS	6	Verstorben	0	Druckanstieg im MO	6	COD	1	Fa XIII	9	>425%	2	>425%/COD	4	3d nach Wechsel	7
12	7	PLS	6	Verstorben	0	Druckanstieg im MO	6	COD	1	fHb	10	>425%	2	>425%/COD	4	3d vor Wechsel	1	138
12	7	PLS	6	Verstorben	0	Druckanstieg im MO	6	COD	1	fHb	10	>425%	2	>425%/COD	4	2d vor Wechsel	2	196
12	7	PLS	6	Verstorben	0	Druckanstieg im MO	6	COD	1	fHb	10	>425%	2	>425%/COD	4	1d vor Wechsel	3	76
12	7	PLS	6	Verstorben	0	Druckanstieg im MO	6	COD	1	fHb	10	>425%	2	>425%/COD	4	Wechseltag	4	90
12	7	PLS	6	Verstorben	0	Druckanstieg im MO	6	COD	1	fHb	10	>425%	2	>425%/COD	4	1d nach Wechsel	5	60
12	7	PLS	6	Verstorben	0	Druckanstieg im MO	6	COD	1	fHb	10	>425%	2	>425%/COD	4	2d nach Wechsel	6	63
12	7	PLS	6	Verstorben	0	Druckanstieg im MO	6	COD	1	fHb	10	>425%	2	>425%/COD	4	3d nach Wechsel	7	55
12	7	PLS	6	Verstorben	0	Druckanstieg im MO	6	COD	1	Fibrinogen	11	>425%	2	>425%/COD	4	3d vor Wechsel	1	281
12	7	PLS	6	Verstorben	0	Druckanstieg im MO	6	COD	1	Fibrinogen	11	>425%	2	>425%/COD	4	2d vor Wechsel	2	381
12	7	PLS	6	Verstorben	0	Druckanstieg im MO	6	COD	1	Fibrinogen	11	>425%	2	>425%/COD	4	1d vor Wechsel	3	380
12	7	PLS	6	Verstorben	0	Druckanstieg im MO	6	COD	1	Fibrinogen	11	>425%	2	>425%/COD	4	Wechseltag	4	330
12	7	PLS	6	Verstorben	0	Druckanstieg im MO	6	COD	1	Fibrinogen	11	>425%	2	>425%/COD	4	1d nach Wechsel	5	353
12	7	PLS	6	Verstorben	0	Druckanstieg im MO	6	COD	1	Fibrinogen	11	>425%	2	>425%/COD	4	2d nach Wechsel	6	391
12	7	PLS	6	Verstorben	0	Druckanstieg im MO	6	COD	1	Fibrinogen	11	>425%	2	>425%/COD	4	3d nach Wechsel	7	296
12	7	PLS	6	Verstorben	0	Druckanstieg im MO	6	COD	1	Gasflow	12	>425%	2	>425%/COD	4	3d vor Wechsel	1	3
12	7	PLS	6	Verstorben	0	Druckanstieg im MO	6	COD	1	Gasflow	12	>425%	2	>425%/COD	4	2d vor Wechsel	2	3
12	7	PLS	6	Verstorben	0	Druckanstieg im MO	6	COD	1	Gasflow	12	>425%	2	>425%/COD	4	1d vor Wechsel	3	3
12	7	PLS	6	Verstorben	0	Druckanstieg im MO	6	COD	1	Gasflow	12	>425%	2	>425%/COD	4	Wechseltag	4	4
12	7	PLS	6	Verstorben	0	Druckanstieg im MO	6	COD	1	Gasflow	12	>425%	2	>425%/COD	4	1d nach Wechsel	5	5
12	7	PLS	6	Verstorben	0	Druckanstieg im MO	6	COD	1	Gasflow	12	>425%	2	>425%/COD	4	2d nach Wechsel	6	4
12	7	PLS	6	Verstorben	0	Druckanstieg im MO	6	COD	1	Gasflow	12	>425%	2	>425%/COD	4	3d nach Wechsel	7	3
12	7	PLS	6	Verstorben	0	Druckanstieg im MO	6	COD	1	Hb	13	>425%	2	>425%/COD	4	3d vor Wechsel	1	10.5
12	7	PLS	6	Verstorben	0	Druckanstieg im MO	6	COD	1	Hb	13	>425%	2	>425%/COD	4	2d vor Wechsel	2	10.3
12	7	PLS	6	Verstorben	0	Druckanstieg im MO	6	COD	1	Hb	13	>425%	2	>425%/COD	4	1d vor Wechsel	3	10
12	7	PLS	6	Verstorben	0	Druckanstieg im MO	6	COD	1	Hb	13	>425%	2	>425%/COD	4	Wechseltag	4	7.6
12	7	PLS	6	Verstorben	0	Druckanstieg im MO	6	COD	1	Hb	13	>425%	2	>425%/COD	4	1d nach Wechsel	5	8.7
12	7	PLS	6	Verstorben	0	Druckanstieg im MO	6	COD	1	Hb	13	>425%	2	>425%/COD	4	2d nach Wechsel	6	9.7
12	7	PLS	6	Verstorben	0	Druckanstieg im MO	6	COD	1	Hb	13	>425%	2	>425%/COD	4	3d nach Wechsel	7	9.9
12	7	PLS	6	Verstorben	0	Druckanstieg im MO	6	COD	1	LDH	14	>425%	2	>425%/COD	4	3d vor Wechsel	1	573
12	7	PLS	6	Verstorben	0	Druckanstieg im MO	6	COD	1	LDH	14	>425%	2	>425%/COD	4	2d vor Wechsel	2	533
12	7	PLS	6	Verstorben	0	Druckanstieg im MO	6	COD	1	LDH	14	>425%	2	>425%/COD	4	1d vor Wechsel	3	593
12	7	PLS	6	Verstorben	0	Druckanstieg im MO	6	COD	1	LDH	14	>425%	2	>425%/COD	4	Wechseltag	4	501
12	7	PLS	6	Verstorben	0	Druckanstieg im MO	6	COD	1	LDH	14	>425%	2	>425%/COD	4	1d nach Wechsel	5	401
12	7	PLS	6	Verstorben	0	Druckanstieg im MO	6	COD	1	LDH	14	>425%	2	>425%/COD	4	2d nach Wechsel	6	447
12	7	PLS	6	Verstorben	0	Druckanstieg im MO	6	COD	1	LDH	14	>425%	2	>425%/COD	4	3d nach Wechsel	7	480
12	7	PLS	6	Verstorben	0	Druckanstieg im MO	6	COD	1	Leukozyten	15	>425%	2	>425%/COD	4	3d vor Wechsel	1	13
12	7	PLS	6	Verstorben	0	Druckanstieg im MO	6	COD	1	Leukozyten	15	>425%	2	>425%/COD	4	2d vor Wechsel	2	11.7
12	7	PLS	6	Verstorben	0	Druckanstieg im MO	6	COD	1	Leukozyten	15	>425%	2	>425%/COD	4	1d vor Wechsel	3	11.4
12	7	PLS	6	Verstorben	0	Druckanstieg im MO	6	COD	1	Leukozyten	15	>425%	2	>425%/COD	4	Wechseltag	4	10.2
12	7	PLS	6	Verstorben	0	Druckanstieg im MO	6	COD	1	Leukozyten	15	>425%	2	>425%/COD	4	1d nach Wechsel	5	9.6
12	7	PLS	6	Verstorben	0	Druckanstieg im MO	6	COD	1	Leukozyten	15	>425%	2	>425%/COD	4	2d nach Wechsel	6	10.3
12	7	PLS	6	Verstorben	0	Druckanstieg im MO	6	COD	1	Leukozyten	15	>425%	2	>425%/COD	4	3d nach Wechsel	7	10.5
12	7	PLS	6	Verstorben	0	Druckanstieg im MO	6	COD	1	NOR	16	>425%	2	>425%/COD	4	3d vor Wechsel	1	0.166667
12	7	PLS	6	Verstorben	0	Druckanstieg im MO	6	COD	1	NOR	16	>425%	2	>425%/COD	4	2d vor Wechsel	2	0
12	7	PLS	6	Verstorben	0	Druckanstieg im MO	6	COD	1	NOR	16	>425%	2	>425%/COD	4	1d vor Wechsel	3	0.106061
12	7	PLS	6	Verstorben	0	Druckanstieg im MO	6	COD	1	NOR	16	>425%	2	>425%/COD	4	Wechseltag	4	0.05
12	7	PLS	6	Verstorben	0	Druckanstieg im MO	6	COD	1	NOR	16	>425%	2	>425%/COD	4	1d nach Wechsel	5	0.136364
12	7	PLS	6	Verstorben	0	Druckanstieg im MO	6	COD	1	NOR	16	>425%	2	>425%/COD	4	2d nach Wechsel	6	0.0606061
12	7	PLS	6	Verstorben	0	Druckanstieg im MO	6	COD	1	NOR	16	>425%	2	>425%/COD	4	3d nach Wechsel	7	0.0909091
12	7	PLS	6	Verstorben	0	Druckanstieg im MO	6	COD	1	O2 Trans	17	>425%	2	>425%/COD	4	3d vor Wechsel	1	177.5
12	7	PLS	6	Verstorben	0	Druckanstieg im MO	6	COD	1	O2 Trans	17	>425%	2	>425%/COD	4	2d vor Wechsel	2	141.6
12	7	PLS	6	Verstorben	0	Druckanstieg im MO	6	COD	1	O2 Trans	17	>425%	2	>425%/COD	4	1d vor Wechsel	3	135
12	7	PLS	6	Verstorben	0	Druckanstieg im MO	6	COD	1	O2 Trans	17	>425%	2	>425%/COD	4	Wechseltag	4	112.8
12	7	PLS	6	Verstorben	0	Druckanstieg im MO	6	COD	1	O2 Trans	17	>425%	2	>425%/COD	4	1d nach Wechsel	5	156
12	7	PLS	6	Verstorben	0	Druckanstieg im MO	6	COD	1	O2 Trans	17	>425%	2	>425%/COD	4	2d nach Wechsel	6	169.6
12	7	PLS	6	Verstorben	0	Druckanstieg im MO	6	COD	1	O2 Trans	17	>425%	2	>425%/COD	4	3d nach Wechsel	7	155.1
12	7	PLS	6	Verstorben	0	Druckanstieg im MO	6	COD	1	pCO2 post MO	18	>425%	2	>425%/COD	4	3d vor Wechsel	1	41
12	7	PLS	6	Verstorben	0	Druckanstieg im MO	6	COD	1	pCO2 post MO	18	>425%	2	>425%/COD	4	2d vor Wechsel	2	45
12	7	PLS	6	Verstorben	0	Druckanstieg im MO	6	COD	1	pCO2 post MO	18	>425%	2	>425%/COD	4	1d vor Wechsel	3	46
12	7	PLS	6	Verstorben	0	Druckanstieg im MO	6	COD	1	pCO2 post MO	18	>425%	2	>425%/COD	4	Wechseltag	4	36
12	7	PLS	6	Verstorben	0	Druckanstieg im MO	6	COD	1	pCO2 post MO	18	>425%	2	>425%/COD	4	1d nach Wechsel	5	34
12	7	PLS	6	Verstorben	0	Druckanstieg im MO	6	COD	1	pCO2 post MO	18	>425%	2	>425%/COD	4	2d nach Wechsel	6	36
12	7	PLS	6	Verstorben	0	Druckanstieg im MO	6	COD	1	pCO2 post MO	18	>425%	2	>425%/COD	4	3d nach Wechsel	7	37
12	7	PLS	6	Verstorben	0	Druckanstieg im MO	6	COD	1	pO2 post MO	19	>425%	2	>425%/COD	4	3d vor Wechsel	1	240
12	7	PLS	6	Verstorben	0	Druckanstieg im MO	6	COD	1	pO2 post MO	19	>425%	2	>425%/COD	4	2d vor Wechsel	2	372
12	7	PLS	6	Verstorben	0	Druckanstieg im MO	6	COD	1	pO2 post MO	19	>425%	2	>425%/COD	4	1d vor Wechsel	3	469
12	7	PLS	6	Verstorben	0	Druckanstieg im MO	6	COD	1	pO2 post MO	19	>425%	2	>425%/COD	4	Wechseltag	4	323
12	7	PLS	6	Verstorben	0	Druckanstieg im MO	6	COD	1	pO2 post MO	19	>425%	2	>425%/COD	4	1d nach Wechsel	5	344
12	7	PLS	6	Verstorben	0	Druckanstieg im MO	6	COD	1	pO2 post MO	19	>425%	2	>425%/COD	4	2d nach Wechsel	6	255
12	7	PLS	6	Verstorben	0	Druckanstieg im MO	6	COD	1	pO2 post MO	19	>425%	2	>425%/COD	4	3d nach Wechsel	7	302
12	7	PLS	6	Verstorben	0	Druckanstieg im MO	6	COD	1	Thrombozyten	23	>425%	2	>425%/COD	4	3d vor Wechsel	1	77
12	7	PLS	6	Verstorben	0	Druckanstieg im MO	6	COD	1	Thrombozyten	23	>425%	2	>425%/COD	4	2d vor Wechsel	2	82
12	7	PLS	6	Verstorben	0	Druckanstieg im MO	6	COD	1	Thrombozyten	23	>425%	2	>425%/COD	4	1d vor Wechsel	3	95
12	7	PLS	6	Verstorben	0	Druckanstieg im MO	6	COD	1	Thrombozyten	23	>425%	2	>425%/COD	4	Wechseltag	4	93
12	7	PLS	6	Verstorben	0	Druckanstieg im MO	6	COD	1	Thrombozyten	23	>425%	2	>425%/COD	4	1d nach Wechsel	5	129
12	7	PLS	6	Verstorben	0	Druckanstieg im MO	6	COD	1	Thrombozyten	23	>425%	2	>425%/COD	4	2d nach Wechsel	6	129
12	7	PLS	6	Verstorben	0	Druckanstieg im MO	6	COD	1	Thrombozyten	23	>425%	2	>425%/COD	4	3d nach Wechsel	7	121
12	7	PLS	6	Verstorben	0	Druckanstieg im MO	6	COD	1	vWF-Ag	24	>425%	2	>425%/COD	4	3d vor Wechsel	1	586
12	7	PLS	6	Verstorben	0	Druckanstieg im MO	6	COD	1	vWF-Ag	24	>425%	2	>425%/COD	4	2d vor Wechsel	2
12	7	PLS	6	Verstorben	0	Druckanstieg im MO	6	COD	1	vWF-Ag	24	>425%	2	>425%/COD	4	1d vor Wechsel	3
12	7	PLS	6	Verstorben	0	Druckanstieg im MO	6	COD	1	vWF-Ag	24	>425%	2	>425%/COD	4	Wechseltag	4	598
12	7	PLS	6	Verstorben	0	Druckanstieg im MO	6	COD	1	vWF-Ag	24	>425%	2	>425%/COD	4	1d nach Wechsel	5	598
12	7	PLS	6	Verstorben	0	Druckanstieg im MO	6	COD	1	vWF-Ag	24	>425%	2	>425%/COD	4	2d nach Wechsel	6
12	7	PLS	6	Verstorben	0	Druckanstieg im MO	6	COD	1	vWF-Ag	24	>425%	2	>425%/COD	4	3d nach Wechsel	7	562
12	7	PLS	6	Verstorben	0	Druckanstieg im MO	6	COD	1	vWF-Aktivität	25	>425%	2	>425%/COD	4	3d vor Wechsel	1	403
12	7	PLS	6	Verstorben	0	Druckanstieg im MO	6	COD	1	vWF-Aktivität	25	>425%	2	>425%/COD	4	2d vor Wechsel	2
12	7	PLS	6	Verstorben	0	Druckanstieg im MO	6	COD	1	vWF-Aktivität	25	>425%	2	>425%/COD	4	1d vor Wechsel	3
12	7	PLS	6	Verstorben	0	Druckanstieg im MO	6	COD	1	vWF-Aktivität	25	>425%	2	>425%/COD	4	Wechseltag	4	599
12	7	PLS	6	Verstorben	0	Druckanstieg im MO	6	COD	1	vWF-Aktivität	25	>425%	2	>425%/COD	4	1d nach Wechsel	5	599
12	7	PLS	6	Verstorben	0	Druckanstieg im MO	6	COD	1	vWF-Aktivität	25	>425%	2	>425%/COD	4	2d nach Wechsel	6
12	7	PLS	6	Verstorben	0	Druckanstieg im MO	6	COD	1	vWF-Aktivität	25	>425%	2	>425%/COD	4	3d nach Wechsel	7	374
13	9	Cardiohelp	1	OK	2	Druckanstieg im MO	6	COD	1	aPTT	1	<=425%	1	<=425%/COD	2	3d vor Wechsel	1	60
13	9	Cardiohelp	1	OK	2	Druckanstieg im MO	6	COD	1	aPTT	1	<=425%	1	<=425%/COD	2	2d vor Wechsel	2	52
13	9	Cardiohelp	1	OK	2	Druckanstieg im MO	6	COD	1	aPTT	1	<=425%	1	<=425%/COD	2	1d vor Wechsel	3	54
13	9	Cardiohelp	1	OK	2	Druckanstieg im MO	6	COD	1	aPTT	1	<=425%	1	<=425%/COD	2	Wechseltag	4	47
13	9	Cardiohelp	1	OK	2	Druckanstieg im MO	6	COD	1	aPTT	1	<=425%	1	<=425%/COD	2	1d nach Wechsel	5	40
13	9	Cardiohelp	1	OK	2	Druckanstieg im MO	6	COD	1	aPTT	1	<=425%	1	<=425%/COD	2	2d nach Wechsel	6	41
13	9	Cardiohelp	1	OK	2	Druckanstieg im MO	6	COD	1	aPTT	1	<=425%	1	<=425%/COD	2	3d nach Wechsel	7	50
13	9	Cardiohelp	1	OK	2	Druckanstieg im MO	6	COD	1	AT III	2	<=425%	1	<=425%/COD	2	3d vor Wechsel	1	92
13	9	Cardiohelp	1	OK	2	Druckanstieg im MO	6	COD	1	AT III	2	<=425%	1	<=425%/COD	2	2d vor Wechsel	2	86
13	9	Cardiohelp	1	OK	2	Druckanstieg im MO	6	COD	1	AT III	2	<=425%	1	<=425%/COD	2	1d vor Wechsel	3	87
13	9	Cardiohelp	1	OK	2	Druckanstieg im MO	6	COD	1	AT III	2	<=425%	1	<=425%/COD	2	Wechseltag	4	87
13	9	Cardiohelp	1	OK	2	Druckanstieg im MO	6	COD	1	AT III	2	<=425%	1	<=425%/COD	2	1d nach Wechsel	5	89
13	9	Cardiohelp	1	OK	2	Druckanstieg im MO	6	COD	1	AT III	2	<=425%	1	<=425%/COD	2	2d nach Wechsel	6	101
13	9	Cardiohelp	1	OK	2	Druckanstieg im MO	6	COD	1	AT III	2	<=425%	1	<=425%/COD	2	3d nach Wechsel	7	106
13	9	Cardiohelp	1	OK	2	Druckanstieg im MO	6	COD	1	Blood flow	3	<=425%	1	<=425%/COD	2	3d vor Wechsel	1	2.7
13	9	Cardiohelp	1	OK	2	Druckanstieg im MO	6	COD	1	Blood flow	3	<=425%	1	<=425%/COD	2	2d vor Wechsel	2	3.2
13	9	Cardiohelp	1	OK	2	Druckanstieg im MO	6	COD	1	Blood flow	3	<=425%	1	<=425%/COD	2	1d vor Wechsel	3	3.1
13	9	Cardiohelp	1	OK	2	Druckanstieg im MO	6	COD	1	Blood flow	3	<=425%	1	<=425%/COD	2	Wechseltag	4	2.6
13	9	Cardiohelp	1	OK	2	Druckanstieg im MO	6	COD	1	Blood flow	3	<=425%	1	<=425%/COD	2	1d nach Wechsel	5	2.3
13	9	Cardiohelp	1	OK	2	Druckanstieg im MO	6	COD	1	Blood flow	3	<=425%	1	<=425%/COD	2	2d nach Wechsel	6	2
13	9	Cardiohelp	1	OK	2	Druckanstieg im MO	6	COD	1	Blood flow	3	<=425%	1	<=425%/COD	2	3d nach Wechsel	7	2.1
13	9	Cardiohelp	1	OK	2	Druckanstieg im MO	6	COD	1	CO2 Trans	4	<=425%	1	<=425%/COD	2	3d vor Wechsel	1	237.6
13	9	Cardiohelp	1	OK	2	Druckanstieg im MO	6	COD	1	CO2 Trans	4	<=425%	1	<=425%/COD	2	2d vor Wechsel	2	217.6
13	9	Cardiohelp	1	OK	2	Druckanstieg im MO	6	COD	1	CO2 Trans	4	<=425%	1	<=425%/COD	2	1d vor Wechsel	3	217
13	9	Cardiohelp	1	OK	2	Druckanstieg im MO	6	COD	1	CO2 Trans	4	<=425%	1	<=425%/COD	2	Wechseltag	4	200.2
13	9	Cardiohelp	1	OK	2	Druckanstieg im MO	6	COD	1	CO2 Trans	4	<=425%	1	<=425%/COD	2	1d nach Wechsel	5	179.4
13	9	Cardiohelp	1	OK	2	Druckanstieg im MO	6	COD	1	CO2 Trans	4	<=425%	1	<=425%/COD	2	2d nach Wechsel	6	132
13	9	Cardiohelp	1	OK	2	Druckanstieg im MO	6	COD	1	CO2 Trans	4	<=425%	1	<=425%/COD	2	3d nach Wechsel	7	113.4
13	9	Cardiohelp	1	OK	2	Druckanstieg im MO	6	COD	1	CRP	5	<=425%	1	<=425%/COD	2	3d vor Wechsel	1	211
13	9	Cardiohelp	1	OK	2	Druckanstieg im MO	6	COD	1	CRP	5	<=425%	1	<=425%/COD	2	2d vor Wechsel	2	161
13	9	Cardiohelp	1	OK	2	Druckanstieg im MO	6	COD	1	CRP	5	<=425%	1	<=425%/COD	2	1d vor Wechsel	3	127
13	9	Cardiohelp	1	OK	2	Druckanstieg im MO	6	COD	1	CRP	5	<=425%	1	<=425%/COD	2	Wechseltag	4	102
13	9	Cardiohelp	1	OK	2	Druckanstieg im MO	6	COD	1	CRP	5	<=425%	1	<=425%/COD	2	1d nach Wechsel	5	60
13	9	Cardiohelp	1	OK	2	Druckanstieg im MO	6	COD	1	CRP	5	<=425%	1	<=425%/COD	2	2d nach Wechsel	6	33
13	9	Cardiohelp	1	OK	2	Druckanstieg im MO	6	COD	1	CRP	5	<=425%	1	<=425%/COD	2	3d nach Wechsel	7	24
13	9	Cardiohelp	1	OK	2	Druckanstieg im MO	6	COD	1	D-Dimere	6	<=425%	1	<=425%/COD	2	3d vor Wechsel	1	35
13	9	Cardiohelp	1	OK	2	Druckanstieg im MO	6	COD	1	D-Dimere	6	<=425%	1	<=425%/COD	2	2d vor Wechsel	2	34
13	9	Cardiohelp	1	OK	2	Druckanstieg im MO	6	COD	1	D-Dimere	6	<=425%	1	<=425%/COD	2	1d vor Wechsel	3	35
13	9	Cardiohelp	1	OK	2	Druckanstieg im MO	6	COD	1	D-Dimere	6	<=425%	1	<=425%/COD	2	Wechseltag	4	34
13	9	Cardiohelp	1	OK	2	Druckanstieg im MO	6	COD	1	D-Dimere	6	<=425%	1	<=425%/COD	2	1d nach Wechsel	5	34
13	9	Cardiohelp	1	OK	2	Druckanstieg im MO	6	COD	1	D-Dimere	6	<=425%	1	<=425%/COD	2	2d nach Wechsel	6	30
13	9	Cardiohelp	1	OK	2	Druckanstieg im MO	6	COD	1	D-Dimere	6	<=425%	1	<=425%/COD	2	3d nach Wechsel	7	21
13	9	Cardiohelp	1	OK	2	Druckanstieg im MO	6	COD	1	Fa VIII	8	<=425%	1	<=425%/COD	2	3d vor Wechsel	1	84
13	9	Cardiohelp	1	OK	2	Druckanstieg im MO	6	COD	1	Fa VIII	8	<=425%	1	<=425%/COD	2	2d vor Wechsel	2
13	9	Cardiohelp	1	OK	2	Druckanstieg im MO	6	COD	1	Fa VIII	8	<=425%	1	<=425%/COD	2	1d vor Wechsel	3
13	9	Cardiohelp	1	OK	2	Druckanstieg im MO	6	COD	1	Fa VIII	8	<=425%	1	<=425%/COD	2	Wechseltag	4	119
13	9	Cardiohelp	1	OK	2	Druckanstieg im MO	6	COD	1	Fa VIII	8	<=425%	1	<=425%/COD	2	1d nach Wechsel	5	142
13	9	Cardiohelp	1	OK	2	Druckanstieg im MO	6	COD	1	Fa VIII	8	<=425%	1	<=425%/COD	2	2d nach Wechsel	6	77
13	9	Cardiohelp	1	OK	2	Druckanstieg im MO	6	COD	1	Fa VIII	8	<=425%	1	<=425%/COD	2	3d nach Wechsel	7
13	9	Cardiohelp	1	OK	2	Druckanstieg im MO	6	COD	1	Fa XIII	9	<=425%	1	<=425%/COD	2	3d vor Wechsel	1	38
13	9	Cardiohelp	1	OK	2	Druckanstieg im MO	6	COD	1	Fa XIII	9	<=425%	1	<=425%/COD	2	2d vor Wechsel	2
13	9	Cardiohelp	1	OK	2	Druckanstieg im MO	6	COD	1	Fa XIII	9	<=425%	1	<=425%/COD	2	1d vor Wechsel	3
13	9	Cardiohelp	1	OK	2	Druckanstieg im MO	6	COD	1	Fa XIII	9	<=425%	1	<=425%/COD	2	Wechseltag	4	34
13	9	Cardiohelp	1	OK	2	Druckanstieg im MO	6	COD	1	Fa XIII	9	<=425%	1	<=425%/COD	2	1d nach Wechsel	5	29
13	9	Cardiohelp	1	OK	2	Druckanstieg im MO	6	COD	1	Fa XIII	9	<=425%	1	<=425%/COD	2	2d nach Wechsel	6	34
13	9	Cardiohelp	1	OK	2	Druckanstieg im MO	6	COD	1	Fa XIII	9	<=425%	1	<=425%/COD	2	3d nach Wechsel	7
13	9	Cardiohelp	1	OK	2	Druckanstieg im MO	6	COD	1	fHb	10	<=425%	1	<=425%/COD	2	3d vor Wechsel	1	29
13	9	Cardiohelp	1	OK	2	Druckanstieg im MO	6	COD	1	fHb	10	<=425%	1	<=425%/COD	2	2d vor Wechsel	2	83
13	9	Cardiohelp	1	OK	2	Druckanstieg im MO	6	COD	1	fHb	10	<=425%	1	<=425%/COD	2	1d vor Wechsel	3	32
13	9	Cardiohelp	1	OK	2	Druckanstieg im MO	6	COD	1	fHb	10	<=425%	1	<=425%/COD	2	Wechseltag	4	56
13	9	Cardiohelp	1	OK	2	Druckanstieg im MO	6	COD	1	fHb	10	<=425%	1	<=425%/COD	2	1d nach Wechsel	5	33
13	9	Cardiohelp	1	OK	2	Druckanstieg im MO	6	COD	1	fHb	10	<=425%	1	<=425%/COD	2	2d nach Wechsel	6	27
13	9	Cardiohelp	1	OK	2	Druckanstieg im MO	6	COD	1	fHb	10	<=425%	1	<=425%/COD	2	3d nach Wechsel	7	38
13	9	Cardiohelp	1	OK	2	Druckanstieg im MO	6	COD	1	Fibrinogen	11	<=425%	1	<=425%/COD	2	3d vor Wechsel	1	507
13	9	Cardiohelp	1	OK	2	Druckanstieg im MO	6	COD	1	Fibrinogen	11	<=425%	1	<=425%/COD	2	2d vor Wechsel	2	405
13	9	Cardiohelp	1	OK	2	Druckanstieg im MO	6	COD	1	Fibrinogen	11	<=425%	1	<=425%/COD	2	1d vor Wechsel	3	290
13	9	Cardiohelp	1	OK	2	Druckanstieg im MO	6	COD	1	Fibrinogen	11	<=425%	1	<=425%/COD	2	Wechseltag	4	244
13	9	Cardiohelp	1	OK	2	Druckanstieg im MO	6	COD	1	Fibrinogen	11	<=425%	1	<=425%/COD	2	1d nach Wechsel	5	270
13	9	Cardiohelp	1	OK	2	Druckanstieg im MO	6	COD	1	Fibrinogen	11	<=425%	1	<=425%/COD	2	2d nach Wechsel	6	268
13	9	Cardiohelp	1	OK	2	Druckanstieg im MO	6	COD	1	Fibrinogen	11	<=425%	1	<=425%/COD	2	3d nach Wechsel	7	320
13	9	Cardiohelp	1	OK	2	Druckanstieg im MO	6	COD	1	Gasflow	12	<=425%	1	<=425%/COD	2	3d vor Wechsel	1	7
13	9	Cardiohelp	1	OK	2	Druckanstieg im MO	6	COD	1	Gasflow	12	<=425%	1	<=425%/COD	2	2d vor Wechsel	2	8
13	9	Cardiohelp	1	OK	2	Druckanstieg im MO	6	COD	1	Gasflow	12	<=425%	1	<=425%/COD	2	1d vor Wechsel	3	9
13	9	Cardiohelp	1	OK	2	Druckanstieg im MO	6	COD	1	Gasflow	12	<=425%	1	<=425%/COD	2	Wechseltag	4	10
13	9	Cardiohelp	1	OK	2	Druckanstieg im MO	6	COD	1	Gasflow	12	<=425%	1	<=425%/COD	2	1d nach Wechsel	5	6
13	9	Cardiohelp	1	OK	2	Druckanstieg im MO	6	COD	1	Gasflow	12	<=425%	1	<=425%/COD	2	2d nach Wechsel	6	6
13	9	Cardiohelp	1	OK	2	Druckanstieg im MO	6	COD	1	Gasflow	12	<=425%	1	<=425%/COD	2	3d nach Wechsel	7	4
13	9	Cardiohelp	1	OK	2	Druckanstieg im MO	6	COD	1	Hb	13	<=425%	1	<=425%/COD	2	3d vor Wechsel	1	9.6
13	9	Cardiohelp	1	OK	2	Druckanstieg im MO	6	COD	1	Hb	13	<=425%	1	<=425%/COD	2	2d vor Wechsel	2	10.4
13	9	Cardiohelp	1	OK	2	Druckanstieg im MO	6	COD	1	Hb	13	<=425%	1	<=425%/COD	2	1d vor Wechsel	3	10.2
13	9	Cardiohelp	1	OK	2	Druckanstieg im MO	6	COD	1	Hb	13	<=425%	1	<=425%/COD	2	Wechseltag	4	10
13	9	Cardiohelp	1	OK	2	Druckanstieg im MO	6	COD	1	Hb	13	<=425%	1	<=425%/COD	2	1d nach Wechsel	5	9
13	9	Cardiohelp	1	OK	2	Druckanstieg im MO	6	COD	1	Hb	13	<=425%	1	<=425%/COD	2	2d nach Wechsel	6	8.4
13	9	Cardiohelp	1	OK	2	Druckanstieg im MO	6	COD	1	Hb	13	<=425%	1	<=425%/COD	2	3d nach Wechsel	7	8.2
13	9	Cardiohelp	1	OK	2	Druckanstieg im MO	6	COD	1	LDH	14	<=425%	1	<=425%/COD	2	3d vor Wechsel	1	536
13	9	Cardiohelp	1	OK	2	Druckanstieg im MO	6	COD	1	LDH	14	<=425%	1	<=425%/COD	2	2d vor Wechsel	2	500
13	9	Cardiohelp	1	OK	2	Druckanstieg im MO	6	COD	1	LDH	14	<=425%	1	<=425%/COD	2	1d vor Wechsel	3	491
13	9	Cardiohelp	1	OK	2	Druckanstieg im MO	6	COD	1	LDH	14	<=425%	1	<=425%/COD	2	Wechseltag	4	534
13	9	Cardiohelp	1	OK	2	Druckanstieg im MO	6	COD	1	LDH	14	<=425%	1	<=425%/COD	2	1d nach Wechsel	5	454
13	9	Cardiohelp	1	OK	2	Druckanstieg im MO	6	COD	1	LDH	14	<=425%	1	<=425%/COD	2	2d nach Wechsel	6	407
13	9	Cardiohelp	1	OK	2	Druckanstieg im MO	6	COD	1	LDH	14	<=425%	1	<=425%/COD	2	3d nach Wechsel	7	390
13	9	Cardiohelp	1	OK	2	Druckanstieg im MO	6	COD	1	Leukozyten	15	<=425%	1	<=425%/COD	2	3d vor Wechsel	1	6.4
13	9	Cardiohelp	1	OK	2	Druckanstieg im MO	6	COD	1	Leukozyten	15	<=425%	1	<=425%/COD	2	2d vor Wechsel	2	5.6
13	9	Cardiohelp	1	OK	2	Druckanstieg im MO	6	COD	1	Leukozyten	15	<=425%	1	<=425%/COD	2	1d vor Wechsel	3	5.8
13	9	Cardiohelp	1	OK	2	Druckanstieg im MO	6	COD	1	Leukozyten	15	<=425%	1	<=425%/COD	2	Wechseltag	4	7.4
13	9	Cardiohelp	1	OK	2	Druckanstieg im MO	6	COD	1	Leukozyten	15	<=425%	1	<=425%/COD	2	1d nach Wechsel	5	7.8
13	9	Cardiohelp	1	OK	2	Druckanstieg im MO	6	COD	1	Leukozyten	15	<=425%	1	<=425%/COD	2	2d nach Wechsel	6	8.5
13	9	Cardiohelp	1	OK	2	Druckanstieg im MO	6	COD	1	Leukozyten	15	<=425%	1	<=425%/COD	2	3d nach Wechsel	7	9.2
13	9	Cardiohelp	1	OK	2	Druckanstieg im MO	6	COD	1	NOR	16	<=425%	1	<=425%/COD	2	3d vor Wechsel	1	0.0740741
13	9	Cardiohelp	1	OK	2	Druckanstieg im MO	6	COD	1	NOR	16	<=425%	1	<=425%/COD	2	2d vor Wechsel	2	0.037037
13	9	Cardiohelp	1	OK	2	Druckanstieg im MO	6	COD	1	NOR	16	<=425%	1	<=425%/COD	2	1d vor Wechsel	3	0.0555556
13	9	Cardiohelp	1	OK	2	Druckanstieg im MO	6	COD	1	NOR	16	<=425%	1	<=425%/COD	2	Wechseltag	4	0.1
13	9	Cardiohelp	1	OK	2	Druckanstieg im MO	6	COD	1	NOR	16	<=425%	1	<=425%/COD	2	1d nach Wechsel	5	0
13	9	Cardiohelp	1	OK	2	Druckanstieg im MO	6	COD	1	NOR	16	<=425%	1	<=425%/COD	2	2d nach Wechsel	6	0.0185185
13	9	Cardiohelp	1	OK	2	Druckanstieg im MO	6	COD	1	NOR	16	<=425%	1	<=425%/COD	2	3d nach Wechsel	7	0
13	9	Cardiohelp	1	OK	2	Druckanstieg im MO	6	COD	1	O2 Trans	17	<=425%	1	<=425%/COD	2	3d vor Wechsel	1	145.8
13	9	Cardiohelp	1	OK	2	Druckanstieg im MO	6	COD	1	O2 Trans	17	<=425%	1	<=425%/COD	2	2d vor Wechsel	2	182.4
13	9	Cardiohelp	1	OK	2	Druckanstieg im MO	6	COD	1	O2 Trans	17	<=425%	1	<=425%/COD	2	1d vor Wechsel	3	189.1
13	9	Cardiohelp	1	OK	2	Druckanstieg im MO	6	COD	1	O2 Trans	17	<=425%	1	<=425%/COD	2	Wechseltag	4	156
13	9	Cardiohelp	1	OK	2	Druckanstieg im MO	6	COD	1	O2 Trans	17	<=425%	1	<=425%/COD	2	1d nach Wechsel	5	117.3
13	9	Cardiohelp	1	OK	2	Druckanstieg im MO	6	COD	1	O2 Trans	17	<=425%	1	<=425%/COD	2	2d nach Wechsel	6	56
13	9	Cardiohelp	1	OK	2	Druckanstieg im MO	6	COD	1	O2 Trans	17	<=425%	1	<=425%/COD	2	3d nach Wechsel	7	92.4
13	9	Cardiohelp	1	OK	2	Druckanstieg im MO	6	COD	1	pCO2 post MO	18	<=425%	1	<=425%/COD	2	3d vor Wechsel	1	41
13	9	Cardiohelp	1	OK	2	Druckanstieg im MO	6	COD	1	pCO2 post MO	18	<=425%	1	<=425%/COD	2	2d vor Wechsel	2	42
13	9	Cardiohelp	1	OK	2	Druckanstieg im MO	6	COD	1	pCO2 post MO	18	<=425%	1	<=425%/COD	2	1d vor Wechsel	3	43
13	9	Cardiohelp	1	OK	2	Druckanstieg im MO	6	COD	1	pCO2 post MO	18	<=425%	1	<=425%/COD	2	Wechseltag	4	40
13	9	Cardiohelp	1	OK	2	Druckanstieg im MO	6	COD	1	pCO2 post MO	18	<=425%	1	<=425%/COD	2	1d nach Wechsel	5	31
13	9	Cardiohelp	1	OK	2	Druckanstieg im MO	6	COD	1	pCO2 post MO	18	<=425%	1	<=425%/COD	2	2d nach Wechsel	6	31
13	9	Cardiohelp	1	OK	2	Druckanstieg im MO	6	COD	1	pCO2 post MO	18	<=425%	1	<=425%/COD	2	3d nach Wechsel	7	34
13	9	Cardiohelp	1	OK	2	Druckanstieg im MO	6	COD	1	pO2 post MO	19	<=425%	1	<=425%/COD	2	3d vor Wechsel	1	465
13	9	Cardiohelp	1	OK	2	Druckanstieg im MO	6	COD	1	pO2 post MO	19	<=425%	1	<=425%/COD	2	2d vor Wechsel	2	375
13	9	Cardiohelp	1	OK	2	Druckanstieg im MO	6	COD	1	pO2 post MO	19	<=425%	1	<=425%/COD	2	1d vor Wechsel	3	370
13	9	Cardiohelp	1	OK	2	Druckanstieg im MO	6	COD	1	pO2 post MO	19	<=425%	1	<=425%/COD	2	Wechseltag	4	389
13	9	Cardiohelp	1	OK	2	Druckanstieg im MO	6	COD	1	pO2 post MO	19	<=425%	1	<=425%/COD	2	1d nach Wechsel	5	448
13	9	Cardiohelp	1	OK	2	Druckanstieg im MO	6	COD	1	pO2 post MO	19	<=425%	1	<=425%/COD	2	2d nach Wechsel	6	324
13	9	Cardiohelp	1	OK	2	Druckanstieg im MO	6	COD	1	pO2 post MO	19	<=425%	1	<=425%/COD	2	3d nach Wechsel	7	328
13	9	Cardiohelp	1	OK	2	Druckanstieg im MO	6	COD	1	Thrombozyten	23	<=425%	1	<=425%/COD	2	3d vor Wechsel	1	224
13	9	Cardiohelp	1	OK	2	Druckanstieg im MO	6	COD	1	Thrombozyten	23	<=425%	1	<=425%/COD	2	2d vor Wechsel	2	258
13	9	Cardiohelp	1	OK	2	Druckanstieg im MO	6	COD	1	Thrombozyten	23	<=425%	1	<=425%/COD	2	1d vor Wechsel	3	275
13	9	Cardiohelp	1	OK	2	Druckanstieg im MO	6	COD	1	Thrombozyten	23	<=425%	1	<=425%/COD	2	Wechseltag	4	277
13	9	Cardiohelp	1	OK	2	Druckanstieg im MO	6	COD	1	Thrombozyten	23	<=425%	1	<=425%/COD	2	1d nach Wechsel	5	266
13	9	Cardiohelp	1	OK	2	Druckanstieg im MO	6	COD	1	Thrombozyten	23	<=425%	1	<=425%/COD	2	2d nach Wechsel	6	299
13	9	Cardiohelp	1	OK	2	Druckanstieg im MO	6	COD	1	Thrombozyten	23	<=425%	1	<=425%/COD	2	3d nach Wechsel	7	291
13	9	Cardiohelp	1	OK	2	Druckanstieg im MO	6	COD	1	vWF-Ag	24	<=425%	1	<=425%/COD	2	3d vor Wechsel	1	377
13	9	Cardiohelp	1	OK	2	Druckanstieg im MO	6	COD	1	vWF-Ag	24	<=425%	1	<=425%/COD	2	2d vor Wechsel	2	384
13	9	Cardiohelp	1	OK	2	Druckanstieg im MO	6	COD	1	vWF-Ag	24	<=425%	1	<=425%/COD	2	1d vor Wechsel	3
13	9	Cardiohelp	1	OK	2	Druckanstieg im MO	6	COD	1	vWF-Ag	24	<=425%	1	<=425%/COD	2	Wechseltag	4	354
13	9	Cardiohelp	1	OK	2	Druckanstieg im MO	6	COD	1	vWF-Ag	24	<=425%	1	<=425%/COD	2	1d nach Wechsel	5	202
13	9	Cardiohelp	1	OK	2	Druckanstieg im MO	6	COD	1	vWF-Ag	24	<=425%	1	<=425%/COD	2	2d nach Wechsel	6	313
13	9	Cardiohelp	1	OK	2	Druckanstieg im MO	6	COD	1	vWF-Ag	24	<=425%	1	<=425%/COD	2	3d nach Wechsel	7
13	9	Cardiohelp	1	OK	2	Druckanstieg im MO	6	COD	1	vWF-Aktivität	25	<=425%	1	<=425%/COD	2	3d vor Wechsel	1	244
13	9	Cardiohelp	1	OK	2	Druckanstieg im MO	6	COD	1	vWF-Aktivität	25	<=425%	1	<=425%/COD	2	2d vor Wechsel	2	216
13	9	Cardiohelp	1	OK	2	Druckanstieg im MO	6	COD	1	vWF-Aktivität	25	<=425%	1	<=425%/COD	2	1d vor Wechsel	3
13	9	Cardiohelp	1	OK	2	Druckanstieg im MO	6	COD	1	vWF-Aktivität	25	<=425%	1	<=425%/COD	2	Wechseltag	4	142
13	9	Cardiohelp	1	OK	2	Druckanstieg im MO	6	COD	1	vWF-Aktivität	25	<=425%	1	<=425%/COD	2	1d nach Wechsel	5	116
13	9	Cardiohelp	1	OK	2	Druckanstieg im MO	6	COD	1	vWF-Aktivität	25	<=425%	1	<=425%/COD	2	2d nach Wechsel	6	199
13	9	Cardiohelp	1	OK	2	Druckanstieg im MO	6	COD	1	vWF-Aktivität	25	<=425%	1	<=425%/COD	2	3d nach Wechsel	7
14	10	Hilite	3	Verstorben	0	Druckanstieg im MO	6	COD	1	aPTT	1	<=425%	1	<=425%/COD	2	3d vor Wechsel	1	67
14	10	Hilite	3	Verstorben	0	Druckanstieg im MO	6	COD	1	aPTT	1	<=425%	1	<=425%/COD	2	2d vor Wechsel	2	50
14	10	Hilite	3	Verstorben	0	Druckanstieg im MO	6	COD	1	aPTT	1	<=425%	1	<=425%/COD	2	1d vor Wechsel	3	58
14	10	Hilite	3	Verstorben	0	Druckanstieg im MO	6	COD	1	aPTT	1	<=425%	1	<=425%/COD	2	Wechseltag	4	48
14	10	Hilite	3	Verstorben	0	Druckanstieg im MO	6	COD	1	aPTT	1	<=425%	1	<=425%/COD	2	1d nach Wechsel	5	56
14	10	Hilite	3	Verstorben	0	Druckanstieg im MO	6	COD	1	aPTT	1	<=425%	1	<=425%/COD	2	2d nach Wechsel	6	40
14	10	Hilite	3	Verstorben	0	Druckanstieg im MO	6	COD	1	aPTT	1	<=425%	1	<=425%/COD	2	3d nach Wechsel	7	40
14	10	Hilite	3	Verstorben	0	Druckanstieg im MO	6	COD	1	AT III	2	<=425%	1	<=425%/COD	2	3d vor Wechsel	1	91
14	10	Hilite	3	Verstorben	0	Druckanstieg im MO	6	COD	1	AT III	2	<=425%	1	<=425%/COD	2	2d vor Wechsel	2	93
14	10	Hilite	3	Verstorben	0	Druckanstieg im MO	6	COD	1	AT III	2	<=425%	1	<=425%/COD	2	1d vor Wechsel	3	101
14	10	Hilite	3	Verstorben	0	Druckanstieg im MO	6	COD	1	AT III	2	<=425%	1	<=425%/COD	2	Wechseltag	4	101
14	10	Hilite	3	Verstorben	0	Druckanstieg im MO	6	COD	1	AT III	2	<=425%	1	<=425%/COD	2	1d nach Wechsel	5	99
14	10	Hilite	3	Verstorben	0	Druckanstieg im MO	6	COD	1	AT III	2	<=425%	1	<=425%/COD	2	2d nach Wechsel	6	106
14	10	Hilite	3	Verstorben	0	Druckanstieg im MO	6	COD	1	AT III	2	<=425%	1	<=425%/COD	2	3d nach Wechsel	7	114
14	10	Hilite	3	Verstorben	0	Druckanstieg im MO	6	COD	1	Blood flow	3	<=425%	1	<=425%/COD	2	3d vor Wechsel	1	2.2
14	10	Hilite	3	Verstorben	0	Druckanstieg im MO	6	COD	1	Blood flow	3	<=425%	1	<=425%/COD	2	2d vor Wechsel	2	2.1
14	10	Hilite	3	Verstorben	0	Druckanstieg im MO	6	COD	1	Blood flow	3	<=425%	1	<=425%/COD	2	1d vor Wechsel	3	2.3
14	10	Hilite	3	Verstorben	0	Druckanstieg im MO	6	COD	1	Blood flow	3	<=425%	1	<=425%/COD	2	Wechseltag	4	2.2
14	10	Hilite	3	Verstorben	0	Druckanstieg im MO	6	COD	1	Blood flow	3	<=425%	1	<=425%/COD	2	1d nach Wechsel	5	2
14	10	Hilite	3	Verstorben	0	Druckanstieg im MO	6	COD	1	Blood flow	3	<=425%	1	<=425%/COD	2	2d nach Wechsel	6	1.9
14	10	Hilite	3	Verstorben	0	Druckanstieg im MO	6	COD	1	Blood flow	3	<=425%	1	<=425%/COD	2	3d nach Wechsel	7	1.9
14	10	Hilite	3	Verstorben	0	Druckanstieg im MO	6	COD	1	CO2 Trans	4	<=425%	1	<=425%/COD	2	3d vor Wechsel	1	103.4
14	10	Hilite	3	Verstorben	0	Druckanstieg im MO	6	COD	1	CO2 Trans	4	<=425%	1	<=425%/COD	2	2d vor Wechsel	2	98.7001
14	10	Hilite	3	Verstorben	0	Druckanstieg im MO	6	COD	1	CO2 Trans	4	<=425%	1	<=425%/COD	2	1d vor Wechsel	3	94.3
14	10	Hilite	3	Verstorben	0	Druckanstieg im MO	6	COD	1	CO2 Trans	4	<=425%	1	<=425%/COD	2	Wechseltag	4	116.6
14	10	Hilite	3	Verstorben	0	Druckanstieg im MO	6	COD	1	CO2 Trans	4	<=425%	1	<=425%/COD	2	1d nach Wechsel	5	58
14	10	Hilite	3	Verstorben	0	Druckanstieg im MO	6	COD	1	CO2 Trans	4	<=425%	1	<=425%/COD	2	2d nach Wechsel	6	115.9
14	10	Hilite	3	Verstorben	0	Druckanstieg im MO	6	COD	1	CO2 Trans	4	<=425%	1	<=425%/COD	2	3d nach Wechsel	7	167.2
14	10	Hilite	3	Verstorben	0	Druckanstieg im MO	6	COD	1	CRP	5	<=425%	1	<=425%/COD	2	3d vor Wechsel	1	88
14	10	Hilite	3	Verstorben	0	Druckanstieg im MO	6	COD	1	CRP	5	<=425%	1	<=425%/COD	2	2d vor Wechsel	2	100
14	10	Hilite	3	Verstorben	0	Druckanstieg im MO	6	COD	1	CRP	5	<=425%	1	<=425%/COD	2	1d vor Wechsel	3	60
14	10	Hilite	3	Verstorben	0	Druckanstieg im MO	6	COD	1	CRP	5	<=425%	1	<=425%/COD	2	Wechseltag	4	59
14	10	Hilite	3	Verstorben	0	Druckanstieg im MO	6	COD	1	CRP	5	<=425%	1	<=425%/COD	2	1d nach Wechsel	5	31
14	10	Hilite	3	Verstorben	0	Druckanstieg im MO	6	COD	1	CRP	5	<=425%	1	<=425%/COD	2	2d nach Wechsel	6	17
14	10	Hilite	3	Verstorben	0	Druckanstieg im MO	6	COD	1	CRP	5	<=425%	1	<=425%/COD	2	3d nach Wechsel	7	45
14	10	Hilite	3	Verstorben	0	Druckanstieg im MO	6	COD	1	D-Dimere	6	<=425%	1	<=425%/COD	2	3d vor Wechsel	1	15
14	10	Hilite	3	Verstorben	0	Druckanstieg im MO	6	COD	1	D-Dimere	6	<=425%	1	<=425%/COD	2	2d vor Wechsel	2	17
14	10	Hilite	3	Verstorben	0	Druckanstieg im MO	6	COD	1	D-Dimere	6	<=425%	1	<=425%/COD	2	1d vor Wechsel	3	11
14	10	Hilite	3	Verstorben	0	Druckanstieg im MO	6	COD	1	D-Dimere	6	<=425%	1	<=425%/COD	2	Wechseltag	4	10
14	10	Hilite	3	Verstorben	0	Druckanstieg im MO	6	COD	1	D-Dimere	6	<=425%	1	<=425%/COD	2	1d nach Wechsel	5	2
14	10	Hilite	3	Verstorben	0	Druckanstieg im MO	6	COD	1	D-Dimere	6	<=425%	1	<=425%/COD	2	2d nach Wechsel	6	1
14	10	Hilite	3	Verstorben	0	Druckanstieg im MO	6	COD	1	D-Dimere	6	<=425%	1	<=425%/COD	2	3d nach Wechsel	7	1
14	10	Hilite	3	Verstorben	0	Druckanstieg im MO	6	COD	1	Fa VIII	8	<=425%	1	<=425%/COD	2	3d vor Wechsel	1	34
14	10	Hilite	3	Verstorben	0	Druckanstieg im MO	6	COD	1	Fa VIII	8	<=425%	1	<=425%/COD	2	2d vor Wechsel	2
14	10	Hilite	3	Verstorben	0	Druckanstieg im MO	6	COD	1	Fa VIII	8	<=425%	1	<=425%/COD	2	1d vor Wechsel	3	26
14	10	Hilite	3	Verstorben	0	Druckanstieg im MO	6	COD	1	Fa VIII	8	<=425%	1	<=425%/COD	2	Wechseltag	4	60
14	10	Hilite	3	Verstorben	0	Druckanstieg im MO	6	COD	1	Fa VIII	8	<=425%	1	<=425%/COD	2	1d nach Wechsel	5	38
14	10	Hilite	3	Verstorben	0	Druckanstieg im MO	6	COD	1	Fa VIII	8	<=425%	1	<=425%/COD	2	2d nach Wechsel	6
14	10	Hilite	3	Verstorben	0	Druckanstieg im MO	6	COD	1	Fa VIII	8	<=425%	1	<=425%/COD	2	3d nach Wechsel	7	105
14	10	Hilite	3	Verstorben	0	Druckanstieg im MO	6	COD	1	Fa XIII	9	<=425%	1	<=425%/COD	2	3d vor Wechsel	1	20
14	10	Hilite	3	Verstorben	0	Druckanstieg im MO	6	COD	1	Fa XIII	9	<=425%	1	<=425%/COD	2	2d vor Wechsel	2
14	10	Hilite	3	Verstorben	0	Druckanstieg im MO	6	COD	1	Fa XIII	9	<=425%	1	<=425%/COD	2	1d vor Wechsel	3	19
14	10	Hilite	3	Verstorben	0	Druckanstieg im MO	6	COD	1	Fa XIII	9	<=425%	1	<=425%/COD	2	Wechseltag	4	21
14	10	Hilite	3	Verstorben	0	Druckanstieg im MO	6	COD	1	Fa XIII	9	<=425%	1	<=425%/COD	2	1d nach Wechsel	5	22
14	10	Hilite	3	Verstorben	0	Druckanstieg im MO	6	COD	1	Fa XIII	9	<=425%	1	<=425%/COD	2	2d nach Wechsel	6
14	10	Hilite	3	Verstorben	0	Druckanstieg im MO	6	COD	1	Fa XIII	9	<=425%	1	<=425%/COD	2	3d nach Wechsel	7	35
14	10	Hilite	3	Verstorben	0	Druckanstieg im MO	6	COD	1	fHb	10	<=425%	1	<=425%/COD	2	3d vor Wechsel	1	28
14	10	Hilite	3	Verstorben	0	Druckanstieg im MO	6	COD	1	fHb	10	<=425%	1	<=425%/COD	2	2d vor Wechsel	2	23
14	10	Hilite	3	Verstorben	0	Druckanstieg im MO	6	COD	1	fHb	10	<=425%	1	<=425%/COD	2	1d vor Wechsel	3	28
14	10	Hilite	3	Verstorben	0	Druckanstieg im MO	6	COD	1	fHb	10	<=425%	1	<=425%/COD	2	Wechseltag	4	38
14	10	Hilite	3	Verstorben	0	Druckanstieg im MO	6	COD	1	fHb	10	<=425%	1	<=425%/COD	2	1d nach Wechsel	5	28
14	10	Hilite	3	Verstorben	0	Druckanstieg im MO	6	COD	1	fHb	10	<=425%	1	<=425%/COD	2	2d nach Wechsel	6	37
14	10	Hilite	3	Verstorben	0	Druckanstieg im MO	6	COD	1	fHb	10	<=425%	1	<=425%/COD	2	3d nach Wechsel	7	28
14	10	Hilite	3	Verstorben	0	Druckanstieg im MO	6	COD	1	Fibrinogen	11	<=425%	1	<=425%/COD	2	3d vor Wechsel	1	99
14	10	Hilite	3	Verstorben	0	Druckanstieg im MO	6	COD	1	Fibrinogen	11	<=425%	1	<=425%/COD	2	2d vor Wechsel	2	120
14	10	Hilite	3	Verstorben	0	Druckanstieg im MO	6	COD	1	Fibrinogen	11	<=425%	1	<=425%/COD	2	1d vor Wechsel	3	40
14	10	Hilite	3	Verstorben	0	Druckanstieg im MO	6	COD	1	Fibrinogen	11	<=425%	1	<=425%/COD	2	Wechseltag	4	40
14	10	Hilite	3	Verstorben	0	Druckanstieg im MO	6	COD	1	Fibrinogen	11	<=425%	1	<=425%/COD	2	1d nach Wechsel	5	40
14	10	Hilite	3	Verstorben	0	Druckanstieg im MO	6	COD	1	Fibrinogen	11	<=425%	1	<=425%/COD	2	2d nach Wechsel	6	50
14	10	Hilite	3	Verstorben	0	Druckanstieg im MO	6	COD	1	Fibrinogen	11	<=425%	1	<=425%/COD	2	3d nach Wechsel	7	141
14	10	Hilite	3	Verstorben	0	Druckanstieg im MO	6	COD	1	Gasflow	12	<=425%	1	<=425%/COD	2	3d vor Wechsel	1	1
14	10	Hilite	3	Verstorben	0	Druckanstieg im MO	6	COD	1	Gasflow	12	<=425%	1	<=425%/COD	2	2d vor Wechsel	2	1
14	10	Hilite	3	Verstorben	0	Druckanstieg im MO	6	COD	1	Gasflow	12	<=425%	1	<=425%/COD	2	1d vor Wechsel	3	2
14	10	Hilite	3	Verstorben	0	Druckanstieg im MO	6	COD	1	Gasflow	12	<=425%	1	<=425%/COD	2	Wechseltag	4	2
14	10	Hilite	3	Verstorben	0	Druckanstieg im MO	6	COD	1	Gasflow	12	<=425%	1	<=425%/COD	2	1d nach Wechsel	5	2
14	10	Hilite	3	Verstorben	0	Druckanstieg im MO	6	COD	1	Gasflow	12	<=425%	1	<=425%/COD	2	2d nach Wechsel	6	2
14	10	Hilite	3	Verstorben	0	Druckanstieg im MO	6	COD	1	Gasflow	12	<=425%	1	<=425%/COD	2	3d nach Wechsel	7	2
14	10	Hilite	3	Verstorben	0	Druckanstieg im MO	6	COD	1	Hb	13	<=425%	1	<=425%/COD	2	3d vor Wechsel	1	7.9
14	10	Hilite	3	Verstorben	0	Druckanstieg im MO	6	COD	1	Hb	13	<=425%	1	<=425%/COD	2	2d vor Wechsel	2	9.9
14	10	Hilite	3	Verstorben	0	Druckanstieg im MO	6	COD	1	Hb	13	<=425%	1	<=425%/COD	2	1d vor Wechsel	3	9.1
14	10	Hilite	3	Verstorben	0	Druckanstieg im MO	6	COD	1	Hb	13	<=425%	1	<=425%/COD	2	Wechseltag	4	9.4
14	10	Hilite	3	Verstorben	0	Druckanstieg im MO	6	COD	1	Hb	13	<=425%	1	<=425%/COD	2	1d nach Wechsel	5	8.6
14	10	Hilite	3	Verstorben	0	Druckanstieg im MO	6	COD	1	Hb	13	<=425%	1	<=425%/COD	2	2d nach Wechsel	6	8.9
14	10	Hilite	3	Verstorben	0	Druckanstieg im MO	6	COD	1	Hb	13	<=425%	1	<=425%/COD	2	3d nach Wechsel	7	9.9
14	10	Hilite	3	Verstorben	0	Druckanstieg im MO	6	COD	1	LDH	14	<=425%	1	<=425%/COD	2	3d vor Wechsel	1	332
14	10	Hilite	3	Verstorben	0	Druckanstieg im MO	6	COD	1	LDH	14	<=425%	1	<=425%/COD	2	2d vor Wechsel	2	324
14	10	Hilite	3	Verstorben	0	Druckanstieg im MO	6	COD	1	LDH	14	<=425%	1	<=425%/COD	2	1d vor Wechsel	3	370
14	10	Hilite	3	Verstorben	0	Druckanstieg im MO	6	COD	1	LDH	14	<=425%	1	<=425%/COD	2	Wechseltag	4	344
[truncated: 2,558 more rows]

## Sheet: Patient data
Pat. No.	Outcome (OK=survived, Verstorben=died)	Outcome numeric	Discharged (OK=successfully discharged, verstorben= died in hospital=	Discharged numeric	Exchange group	Exchange group numeric	Oxygenator runtime (d)	Model	Model numeric	Number of oxygenators during ECMO support	vWF:Ag Group	vWF:Ag Group numeric	Subgroups	Subgroups numeric	Anzahl EK/ 1. Oxy	Anzahl FFP / 1. Oxy	Anzahl TK/ 1. Oxy	gender	age	total ECMO support (d)	VV Code	VV Code_classification	BMI	SOFA	LIS	CRRT (Ja=yes, Nein=no)	HF (high frequency oscillatory ventilation, Ja=yes, Nein=no)	bleeding complication (1=yes, 0=no)	Anticoagulation	Heparin dosage U/h/kgKG	Argabtroban dosage (mg/h)	Ʃ EK during whole ECMO support	Ʃ FFP during whole ECMO support	Ʃ TK during whole ECMO support	Outflow cannula -Type	Outflow cannula -vessel	Inflow cannula -Type	Inflow cannula - vessel
1	OK	2	OK	2	COD	1	8	Hilite	3	2	>425%	2	>425%/COD	4				m	51.5	12	1	Pneumonia bacterial	28.9	7	3.33333	Nein	Nein	0	Argatroban		1.5	0	0	0	Maquet 23Fr 38cm	V. femoralis	Maquet 19 Fr 15cm	V.jugularis
2	OK	2	OK	2	COD	1	5	Cardiohelp	1	2	<=425%	1	<=425%/COD	2				m	21.1	15	1	Pneumonia bacterial	24.7	9	4	Nein	Nein	0	Heparin	5		0	0	0	Maquet 23Fr 38cm	V. femoralis	Maquet 19 Fr 15cm	V.jugularis
3	Verstorben	0	Verstorben	0	GE	2	23	ECC	2	6	<=425%	1	<=425%/WGT	1	22			w	66.9	100	4	Other	23.7	8	3	Ja	Nein	0	Argatroban		0.7	50	9	3	Paraglide 23	V. Jugularis	Paraglide 23	V.jugularis
4	OK	2	OK	2	COD	1	7	PLS	6	3	>425%	2	>425%/COD	4	7			w	59.5	73	1	Pneumonia viral	29.4	9	3.66667	Ja	Nein	0	Heparin	17.5		27	0	0	Maquet 21Fr 38cm	V. femoralis	Maquet 17Fr 15cm	V.jugularis
5	Verstorben	0	Verstorben	0	GE	2	18	PLS	6	2	<=425%	1	<=425%/WGT	1	20	1	2	m	37.6	22	2	ALF not post Trauma	21.2	7	2.66667	Nein	Nein	0	Heparin	6.15		25	1	4	Novaport Twin 24Fr	V. femoralis	Novaport Twin 24Fr	V. femoralis
6	Verstorben	0	Verstorben	0	GE	2	9	PLS	6	2	>425%	2	>425%/WGT	3	10		3	m	42.5	17	2	ALF not post Trauma	35.9	14	3.66667	Nein	Ja	0	Heparin	10.9		14	0	6	Maquet 23Fr 38cm	V. femoralis	Maquet 19 Fr 15cm	V.jugularis
7	OK	2	OK	2	COD	1	19	ECC	2	2	<=425%	1	<=425%/COD	2	7	6		w	67.8	26	1	Pneumonia bacterial	51.4	10	3.66667	Nein	Nein	1	Argatroban		1.4	11	6	0	Maquet 21Fr 38cm	V. femoralis	Maquet 21Fr 23 cm	V.jugularis
8	OK	2	OK	2	COD	1	26	ECC	2	2	<=425%	1	<=425%/COD	2	13			w	34.6	35	4	Other	21	8	3.33333	Nein	Ja	0	Heparin			15	0	0	Maquet 21Fr 38cm	V. femoralis	Maquet 15Fr 15cm	V.jugularis
9	OK	2	OK	2	GE	2	9	Cardiohelp	1	2	<=425%	1	<=425%/WGT	1	6		1	m	40.2	28	1	Pneumonia viral	26	17	3.33333	Nein	Nein	0	Heparin	5.33		13	0	6	Paraglide 23	V. Jugularis	Paraglide 23	V.jugularis
10	Verstorben	0	Verstorben	0	GE	2	8	PLS	6	2	<=425%	1	<=425%/WGT	1	3			m	61.3	27	1	Pneumonia viral	27.8	9	3.33333	Nein	Nein	1	Heparin	4.21		20	0	3	Maquet 23Fr 38cm	V. femoralis	Maquet 19 Fr 15cm	V.jugularis
11	OK	2	OK	2	COD	1	5	ECC	2	3	>425%	2	>425%/COD	4	7			w	42.2	36	1	Pneumonia viral	27.8	13	3.66667	Ja	Nein	0	Heparin	2.22		21	0	1	Maquet 23Fr 38cm	V. femoralis	Maquet 19 Fr 15cm	V.jugularis
12	Verstorben	0	Verstorben	0	COD	1	7	PLS	6	2	>425%	2	>425%/COD	4	31	9	78	m	57.2	49	1	Pneumonia viral	34	17	3.33333	Ja	Nein	0	Argatroban		3	38	9	8	Maquet 23Fr 38cm	V. femoralis	Maquet 19 Fr 15cm	V.jugularis
13	OK	2	OK	2	COD	1	9	Cardiohelp	1	2	<=425%	1	<=425%/COD	2	1			m	52.9	19	1	Pneumonia viral	27.8	10	3.33333	Nein	Nein	0	Argatroban		1.3	0	0	0	Maquet 23Fr 38cm	V. femoralis	Maquet 19 Fr 15cm	V.jugularis
14	Verstorben	0	Verstorben	0	COD	1	10	Hilite	3	4	<=425%	1	<=425%/COD	2	4			w	28.3	44	1	Pneumonia bacterial	17.6	5	3	Nein	Nein	1	Argatroban		0.5	19	8	3	Paraglide 23	V. Jugularis	Paraglide 23	V.jugularis
15	Verstorben	0	Verstorben	0	GE	2	6	Cardiohelp	1	3	>425%	2	>425%/WGT	3	2			m	68.2	15	1	Pneumonia viral	29.4	15	3	Ja	Nein	0	Argatroban		1.8	6	0	0	Maquet 23Fr 38cm	V. femoralis	Maquet 19 Fr 15cm	V.jugularis
16	OK	2	OK	2	COD	1	15	PLS	6	3	<=425%	1	<=425%/COD	2	2			m	19.3	35	1	Pneumonia bacterial	24.4	8	3.66667	Nein	Ja	0	Argatroban		1.1	5	0	0	Maquet 21Fr 38cm	V. femoralis	Maquet 17Fr 15cm	V.jugularis
17	OK	2	OK	2	COD	1	18	Hilite	3	5	<=425%	1	<=425%/COD	2	2			w	34.3	77	1	Pneumonia bacterial	21.5	9	2.66667	Nein	Ja	0	Argatroban		0.7	13	0	1	Maquet 21Fr 38cm	V. femoralis	Maquet 19 Fr 15cm	V.jugularis
18	OK	2	OK	2	COD	1	7	PLS	6	2	>425%	2	>425%/COD	4	3			w	62.3	13	1	Pneumonia viral	28.3	10	3.66667	Nein	Nein	0	Argatroban		3.2	3	0	0	Maquet 23Fr 38cm	V. femoralis	Maquet 19 Fr 15cm	V.jugularis
19	OK	2	OK	2	COD	1	5	Hilite	3	3	<=425%	1	<=425%/COD	2	2			m	15.4	20	1	Pneumonia bacterial	15.3	9	3	Nein	Nein	1	Heparin	4.33		12	3	8	Avalon 20	V. Jugularis	Avalon 20	V.jugularis
20	Verstorben	0	Verstorben	0	GE	2	19	PLS	6	4	>425%	2	>425%/WGT	3	14			m	71.8	69	1	Pneumonia viral	24.2	12	3	Ja	Ja	0	Heparin	14.29		36	0	3	Maquet 21Fr 38cm	V. femoralis	Maquet 17Fr 15cm	V.jugularis
21	OK	2	OK	2	GE	2	5	ILA	4	2	>425%	2	>425%/WGT	3				m	52.2	12	1	Pneumonia bacterial	55.4	11	3.66667	Nein	Nein	0	Argatroban		1.9	0	0	0	Maquet 21Fr 38cm	V. femoralis	Maquet 17Fr 23 cm	V.jugularis
22	OK	2	OK	2	COD	1	11	PLS	6	3	>425%	2	>425%/COD	4	4			m	68.6	35	1	ALF Post chemotheraphy	24.1	13	2.66667	Ja	Ja	0	Argatroban		1	12	0	0	Maquet 21Fr 38cm	V. femoralis	Maquet 19 Fr 15cm	V.jugularis
23	Verstorben	0	Verstorben	0	GE	2	12	ECC	2	2	>425%	2	>425%/WGT	3	13			m	69	16	1	Pneumonia aspiration	34.6	16	3.33333	Nein	Nein	0	Heparin	14		13	0	0	Maquet 23Fr 38cm	V. femoralis	Maquet 21Fr 23 cm	V.jugularis
24	OK	2	OK	2	COD	1	11	ECC	2	2	<=425%	1	<=425%/COD	2	6			w	58.5	22	1	Pneumonia viral	23.4	10	3.66667	Nein	Nein	0	Heparin			9	0	0	Maquet 21Fr 38cm	V. femoralis	Maquet 17Fr 15cm	V.jugularis
25	OK	2	OK	2	COD	1	9	ECC	2	2	<=425%	1	<=425%/COD	2	2			m	66.3	19	1	Pneumonia viral	35.8	11	3.33333	Nein	Nein	0	Argatroban		1.4	5	0	0	Maquet 23Fr 38cm	V. femoralis	Maquet 19 Fr 15cm	V.jugularis
26	Verstorben	0	Verstorben	0	COD	1	13	Cardiohelp	1	3	>425%	2	>425%/COD	4	5			m	71.5	16	1	Pneumonia viral	32.9	17	3.66667	Ja	Nein	0	Heparin	4.2		7	0	0	Maquet 23Fr 38cm	V. femoralis	Maquet 19 Fr 15cm	V.jugularis
27	OK	2	OK	2	GE	2	11	Hilite	3	2	>425%	2	>425%/WGT	3	4			w	50	19	1	Pneumonia viral	47.8	14	3.33333	Ja	Nein	1	Heparin	6.15		5	0	0	Maquet 21Fr 38cm	V. femoralis	Maquet 17Fr 15cm	V.jugularis
28	OK	2	OK	2	COD	1	28	PLS	6	12	<=425%	1	<=425%/COD	2	40	4	13	w	47.8	195	1	Pneumonia viral	22.3	13	3.33333	Nein	Ja	1	Heparin	18.33		69	4	23	Maquet 21Fr 38cm	V. femoralis	Maquet 17Fr 15cm	V.jugularis
29	OK	2	Verstorben	0	COD	1	5	Cardiohelp	1	3	>425%	2	>425%/COD	4	1			m	55.9	15	2	ALF not post Trauma	24.9	11	3	Nein	Nein	0	Argatroban		0.5	11	12	8	Maquet 21Fr 38cm	V. femoralis	Maquet 17Fr 15cm	V.jugularis
30	OK	2	OK	2	COD	1	3	Hilite	3	3	>425%	2	>425%/COD	4	1			w	74	17	1	Pneumonia viral	36.7	9	3.33333	Nein	Nein	0	Heparin			4	0	0	Maquet 21Fr 38cm	V. femoralis	Maquet 19 Fr 15cm	V.jugularis
31	OK	2	OK	2	GE	2	6	PLS	6	2	<=425%	1	<=425%/WGT	1				m	54.4	14	1	Pneumonia bacterial	27.7	9	3.66667	Nein	Nein	0	Argatroban		1.3	0	0	0	Maquet 23Fr 38cm	V. femoralis	Maquet 19 Fr 15cm	V.jugularis
